# Supplementary material for: A detailed comparison of ΔSCF methods with the constraint-based orbital-optimized excited state method
Source: Commun Chem. 2026 Apr 22;9:162. doi: 10.1038/s42004-026-02003-9 (PMC13102931; doi:10.1038/s42004-026-02003-9)
Supplement: Supplementary file 3 — SI Data1 [file 42004_2026_2003_MOESM3_ESM.zip]

Archive with 52 entries (47 files):
- geometries/
- geometries/benzene.xyz
- geometries/c2h4-c2f4.xyz
- geometries/core-exc/
- geometries/core-exc/HF.xyz
- geometries/core-exc/CrO2Cl2.xyz
- geometries/core-exc/MoS4.xyz
- geometries/core-exc/WCl6.xyz
- geometries/core-exc/CH4.xyz
- geometries/core-exc/H2O.xyz
- geometries/core-exc/H2S.xyz
- geometries/core-exc/HCl.xyz
- geometries/core-exc/NH3.xyz
- geometries/core-exc/PH3.xyz
- geometries/core-exc/SiH4.xyz
- geometries/double-exc/
- geometries/double-exc/C2H4.xyz
- geometries/double-exc/glyoxal.xyz
- geometries/double-exc/HCHO.xyz
- geometries/double-exc/HNO.xyz
- geometries/double-exc/MeNO.xyz
- geometries/double-exc/pyrazine.xyz
- geometries/nitrobenzene.xyz
- geometries/fullerene-co.xyz
- geometries/double-exc/info.txt
- geometries/tmcz-bo.xyz
- geometries/znbc-bc.xyz
- geometries/c2h4-c2f4/
- geometries/c2h4-c2f4/c2h4-c2f4-5.0A.xyz
- geometries/c2h4-c2f4/c2h4-c2f4-3.5A.xyz
- geometries/c2h4-c2f4/info.txt
- geometries/questdb/
- geometries/questdb/aminobenzonitrile.xyz
- geometries/questdb/aniline.xyz
- geometries/questdb/azulene.xyz
- geometries/questdb/b-dipeptide.xyz
- geometries/questdb/benzonitrile.xyz
- geometries/questdb/benzothiadiazole.xyz
- geometries/questdb/dimethylaminobenzonitrile.xyz
- geometries/questdb/dimethylaniline.xyz
- geometries/questdb/dipeptide.xyz
- geometries/questdb/hcl.xyz
- geometries/questdb/n-phenylpyrrole.xyz
- geometries/questdb/nitroaniline.xyz
- geometries/questdb/nitrobenzene.xyz
- geometries/questdb/nitrodimethylaniline.xyz
- geometries/questdb/nitropyridine-n-oxide.xyz
- geometries/questdb/phthalazine.xyz
- geometries/questdb/quinoxaline.xyz
- geometries/questdb/twisted-dimethylaniline.xyz
- geometries/questdb/twisted-n-phenylpyrrole.xyz
- geometries/questdb/info.txt
