# Supplementary material for: A detailed comparison of ΔSCF methods with the constraint-based orbital-optimized excited state method
Source: Commun Chem. 2026 Apr 22;9:162. doi: 10.1038/s42004-026-02003-9 (PMC13102931; doi:10.1038/s42004-026-02003-9)
Supplement: Supplementary file 3 — SI Data1 [file 42004_2026_2003_MOESM3_ESM.zip › geometries/benzene.xyz]

12

C  0.000011002  0.036291078 -1.393218002
C -0.000011075 -1.188401879 -0.728035925
C  0.000010922 -1.224707791  0.665180078
C -0.000011002 -0.036296745  1.393204002
C  0.000011075  1.188416213  0.728037925
C -0.000010922  1.224699125 -0.665168078
H  0.001567004  0.064448010 -2.474274004
H  0.001550866 -2.110540915 -1.292958866
H  0.001566862 -2.175007759  1.181323138
H  0.001550996 -0.064464677  2.474261004
H  0.001567134  2.110560249  1.292950866
H  0.001551138  2.175006092 -1.181303138
