# Supplementary material for: A detailed comparison of ΔSCF methods with the constraint-based orbital-optimized excited state method
Source: Commun Chem. 2026 Apr 22;9:162. doi: 10.1038/s42004-026-02003-9 (PMC13102931; doi:10.1038/s42004-026-02003-9)
Supplement: Supplementary file 3 — SI Data1 [file 42004_2026_2003_MOESM3_ESM.zip › geometries/c2h4-c2f4.xyz]

12

H          1.2503581527        -0.9376676984         0.0000000000
H          1.2503581527         0.9376676985         0.0000000000
H         -1.2503581040        -0.9376676644         0.0000000000
H         -1.2503581041         0.9376676645         0.0000000000
C          0.6703794559         0.0000000001         0.0000000000
C         -0.6703795522         0.0000000001         0.0000000000
F          1.3959922202        -1.1093695981         R
F          1.3959608701         1.1094383758         R
F         -1.3959604983        -1.1094378643         R
F         -1.3959918472         1.1093690914         R
C          0.6722765329         0.0000191352         R
C         -0.6722772786        -0.0000191335         R
