# Supplementary material for: A detailed comparison of ΔSCF methods with the constraint-based orbital-optimized excited state method
Source: Commun Chem. 2026 Apr 22;9:162. doi: 10.1038/s42004-026-02003-9 (PMC13102931; doi:10.1038/s42004-026-02003-9)
Supplement: Supplementary file 3 — SI Data1 [file 42004_2026_2003_MOESM3_ESM.zip › geometries/core-exc/CrO2Cl2.xyz]

5
geometry from https://doi.org/10.1021/acs.jpca.2c08307
Cr  0.88078158 -0.13245116 -0.02959505
Cl -1.22227445 -0.14808946 -0.05647850
Cl  1.61111615  0.85367740  1.67858777
O   1.39666198 -1.58039095 -0.03621237
O   1.39682473  0.58566316 -1.28685686
