# Supplementary material for: A detailed comparison of ΔSCF methods with the constraint-based orbital-optimized excited state method
Source: Commun Chem. 2026 Apr 22;9:162. doi: 10.1038/s42004-026-02003-9 (PMC13102931; doi:10.1038/s42004-026-02003-9)
Supplement: Supplementary file 3 — SI Data1 [file 42004_2026_2003_MOESM3_ESM.zip › geometries/core-exc/MoS4.xyz]

5
geometry from https://doi.org/10.1021/acs.jpca.2c08307
Mo  2.4310175  1.7387470  7.0093109
S   2.7198499  1.7387524  4.8370074
S   3.3598198 -0.0499583  7.8694376
S   0.2866474  1.7387525  7.4614107
S   3.3598163  3.5274565  7.8694344
