# Supplementary material for: A detailed comparison of ΔSCF methods with the constraint-based orbital-optimized excited state method
Source: Commun Chem. 2026 Apr 22;9:162. doi: 10.1038/s42004-026-02003-9 (PMC13102931; doi:10.1038/s42004-026-02003-9)
Supplement: Supplementary file 3 — SI Data1 [file 42004_2026_2003_MOESM3_ESM.zip › geometries/core-exc/WCl6.xyz]

7
geometry from https://doi.org/10.1021/acs.jpca.2c08307
W  3.5315869 2.0389600 5.7670454
Cl 5.1495989 2.9730442 4.4458810
Cl 3.5315673 0.1706769 4.4458067
Cl 3.5315673 3.9072434 7.0882847
Cl 5.1495990 1.1048756 7.0882105
Cl 1.9135701 1.1048759 7.0882103
Cl 1.9135703 2.9730440 4.4458812
