# Supplementary material for: A detailed comparison of ΔSCF methods with the constraint-based orbital-optimized excited state method
Source: Commun Chem. 2026 Apr 22;9:162. doi: 10.1038/s42004-026-02003-9 (PMC13102931; doi:10.1038/s42004-026-02003-9)
Supplement: Supplementary file 3 — SI Data1 [file 42004_2026_2003_MOESM3_ESM.zip › geometries/core-exc/H2O.xyz]

3
geometry from https://doi.org/10.1021/acs.jpca.2c08307
O       0.0000   0.0000  0.1173
H       0.0000   0.7572 -0.4692
H       0.0000  -0.7572 -0.4692
