# Supplementary material for: A detailed comparison of ΔSCF methods with the constraint-based orbital-optimized excited state method
Source: Commun Chem. 2026 Apr 22;9:162. doi: 10.1038/s42004-026-02003-9 (PMC13102931; doi:10.1038/s42004-026-02003-9)
Supplement: Supplementary file 3 — SI Data1 [file 42004_2026_2003_MOESM3_ESM.zip › geometries/double-exc/glyoxal.xyz]

6

C     0.6422109555    0.4013291345    0.0000000000
C    -0.6422109555   -0.4013291345    0.0000000000
O     1.7229026141   -0.1399842319    0.0000000000
O    -1.7229026141    0.1399842319    0.0000000000
H     0.5087259722    1.4916618834    0.0000000000
H    -0.5087259722   -1.4916618834    0.0000000000
