# Supplementary material for: A detailed comparison of ΔSCF methods with the constraint-based orbital-optimized excited state method
Source: Commun Chem. 2026 Apr 22;9:162. doi: 10.1038/s42004-026-02003-9 (PMC13102931; doi:10.1038/s42004-026-02003-9)
Supplement: Supplementary file 3 — SI Data1 [file 42004_2026_2003_MOESM3_ESM.zip › geometries/double-exc/HCHO.xyz]

4

C     0.0000000000    0.0000000000   -0.6029850808
O     0.0000000000    0.0000000000    0.6053939855
H     0.0000000000    0.9346731291   -1.1821747612
H     0.0000000000   -0.9346731291   -1.1821747612
