# Supplementary material for: A detailed comparison of ΔSCF methods with the constraint-based orbital-optimized excited state method
Source: Commun Chem. 2026 Apr 22;9:162. doi: 10.1038/s42004-026-02003-9 (PMC13102931; doi:10.1038/s42004-026-02003-9)
Supplement: Supplementary file 3 — SI Data1 [file 42004_2026_2003_MOESM3_ESM.zip › geometries/double-exc/MeNO.xyz]

6

C    -0.9441929689    0.0000000000   -0.5674052372
N    -0.0028668334    0.0000000000    0.5718309632
O     1.1579190347    0.0000000000    0.2299387961
H    -0.4092866897    0.0000000000   -1.5156461155
H    -1.5741512706    0.8826771553   -0.4573392032
H    -1.5741512706   -0.8826771553   -0.4573392032
