# Supplementary material for: A detailed comparison of ΔSCF methods with the constraint-based orbital-optimized excited state method
Source: Commun Chem. 2026 Apr 22;9:162. doi: 10.1038/s42004-026-02003-9 (PMC13102931; doi:10.1038/s42004-026-02003-9)
Supplement: Supplementary file 3 — SI Data1 [file 42004_2026_2003_MOESM3_ESM.zip › geometries/double-exc/pyrazine.xyz]

10

N    -1.4108928671    0.0000000000    0.0000000000
N     1.4108928671    0.0000000000    0.0000000000
C    -0.6959255169    1.1281459426    0.0000000000
C    -0.6959255169   -1.1281459426    0.0000000000
C     0.6959255169    1.1281459426    0.0000000000
C     0.6959255169   -1.1281459426    0.0000000000
H    -1.2448059163    2.0571838794    0.0000000000
H    -1.2448059163   -2.0571838794    0.0000000000
H     1.2448059163    2.0571838794    0.0000000000
H     1.2448059163   -2.0571838794    0.0000000000
