# Supplementary material for: A detailed comparison of ΔSCF methods with the constraint-based orbital-optimized excited state method
Source: Commun Chem. 2026 Apr 22;9:162. doi: 10.1038/s42004-026-02003-9 (PMC13102931; doi:10.1038/s42004-026-02003-9)
Supplement: Supplementary file 3 — SI Data1 [file 42004_2026_2003_MOESM3_ESM.zip › geometries/nitrobenzene.xyz]

14
geometry from https://doi.org/10.1039/C4CP01232A
  C   -0.00015468115791      0.00000285478975      0.84824566844903
  C    1.21498323369430      0.00000121341412      0.18013318060199
  C    1.20650497084020     -0.00000055019750     -1.20821577183021
  C    0.00001351733813     -0.00000200442370     -1.90123352044094
  C   -1.20656722184544      0.00000030057616     -1.20835669931872
  C   -1.21529539292332      0.00000195717951      0.18003511892031
  H    2.13393321657921      0.00000345972398      0.74497005935334
  H    2.14278518739257     -0.00000250255783     -1.74836967047363
  H    0.00010173836482     -0.00000268639117     -2.98252302772319
  H   -2.14270948423593      0.00000119225380     -1.74878042936588
  H   -2.13443704569308      0.00000331187478      0.74457817677664
  N    0.00016565182090      0.00000682148305      2.32112359905067
  O   -1.08547486771570     -0.00001152768646      2.88947819436543
  O    1.08614917754126     -0.00000084003850      2.88891412163518
