# Supplementary material for: A detailed comparison of ΔSCF methods with the constraint-based orbital-optimized excited state method
Source: Commun Chem. 2026 Apr 22;9:162. doi: 10.1038/s42004-026-02003-9 (PMC13102931; doi:10.1038/s42004-026-02003-9)
Supplement: Supplementary file 3 — SI Data1 [file 42004_2026_2003_MOESM3_ESM.zip › geometries/fullerene-co.xyz]

62

C          1.3679333333        -2.4509333333         2.0883166667
C          1.0219333333        -1.4509333333         3.0143166667
C         -0.3770666667        -1.4569333333         3.1583166667
C          0.0419333333        -3.4839333333         0.3043166667
C          1.0919333333        -3.2669333333        -0.6056833333
C          2.2919333333        -2.6379333333        -0.1706833333
C          2.4289333333        -2.2309333333         1.1673166667
C          1.7349333333        -0.2209333333         3.0313166667
C          2.7849333333        -0.0029333333         2.1213166667
C          3.1339333333        -1.0129333333         1.1843166667
C         -1.0790666667        -0.2299333333         3.3193166667
C         -0.3750666667         0.9870666667         3.3353166667
C         -1.1720666667        -3.2749333333        -0.3736833333
C         -2.8160666667        -1.0329333333         1.7933166667
C         -2.2930666667        -0.0199333333         2.6423166667
C          0.5259333333        -2.9269333333        -1.8476833333
C         -0.8740666667        -2.9299333333        -1.7046833333
C          3.4319333333        -0.6679333333        -0.1456833333
C          2.9139333333        -1.6719333333        -0.9826833333
C         -3.3850666667        -0.6919333333         0.5533166667
C         -3.0400666667        -1.6929333333        -0.3736833333
C         -1.1540666667         1.9480666667         2.6673166667
C         -2.3390666667         1.3250666667         2.2363166667
C          2.3389333333        -1.3249333333        -2.2366833333
C          1.1539333333        -1.9479333333        -2.6666833333
C         -2.7370666667        -1.3439333333        -1.7176833333
C         -1.6610666667        -1.9579333333        -2.3796833333
C         -2.9140666667         1.6720666667         0.9833166667
C         -3.4320666667         0.6680666667         0.1453166667
C          0.8739333333         2.9300666667         1.7043166667
C         -0.5260666667         2.9270666667         1.8473166667
C          3.0399333333         1.6930666667         0.3733166667
C          3.3859333333         0.6920666667        -0.5526833333
C          0.3749333333        -0.9869333333        -3.3356833333
C         -1.0400666667        -0.9909333333        -3.1906833333
C          2.2629333333         2.6540666667        -0.2956833333
C          1.1719333333         3.2750666667         0.3733166667
C         -1.0930666667         3.2670666667         0.6053166667
C         -2.2920666667         2.6370666667         0.1703166667
C         -3.1340666667         1.0130666667        -1.1836833333
C         -2.7840666667         0.0030666667        -2.1206833333
C         -2.4290666667         2.2310666667        -1.1676833333
C         -0.0420666667         3.4840666667        -0.3046833333
C         -2.2630666667        -2.6539333333         0.2963166667
C         -2.1250666667        -2.2479333333         1.6353166667
C         -0.8960666667        -2.4599333333         2.3213166667
C          0.1819333333        -3.0739333333         1.6593166667
C          1.0399333333         0.9910666667         3.1903166667
C          1.6609333333         1.9570666667         2.3793166667
C          2.7379333333         1.3430666667         1.7173166667
C         -1.7350666667         0.2210666667        -3.0306833333
C         -1.3680666667         2.4510666667        -2.0886833333
C         -1.0220666667         1.4510666667        -3.0146833333
C          1.0789333333         0.2300666667        -3.3186833333
C          2.2929333333         0.0200666667        -2.6416833333
C          0.3769333333         1.4560666667        -3.1586833333
C          2.8169333333         1.0330666667        -1.7926833333
C          2.1249333333         2.2480666667        -1.6356833333
C         -0.1820666667         3.0740666667        -1.6596833333
C          0.8969333333         2.4600666667        -2.3206833333
C          0.5640000000         0.0000000000         0.0000000000
O         -0.5640000000         0.0000000000         0.0000000000
