# Supplementary material for: A detailed comparison of ΔSCF methods with the constraint-based orbital-optimized excited state method
Source: Commun Chem. 2026 Apr 22;9:162. doi: 10.1038/s42004-026-02003-9 (PMC13102931; doi:10.1038/s42004-026-02003-9)
Supplement: Supplementary file 3 — SI Data1 [file 42004_2026_2003_MOESM3_ESM.zip › geometries/tmcz-bo.xyz]

64
geometry from https://doi.org/10.1021/acs.jpclett.1c02299
C	-3.2819941645	0.8996005511	-1.2505114401
C	-4.0799176184	1.3080631893	-0.1442944018
C	-3.3739985078	1.6709030941	1.0377504340
C	-1.8906024353	0.8474890147	-1.2045762840
C	-1.2507400223	1.2200594997	-0.0008889057
C	-1.9844958331	1.6367030483	1.1327500063
H	-1.4839038847	1.9256399399	2.0662371865
H	-1.3170585130	0.5259887562	-2.0838551269
B	-5.5882011801	1.3523759866	-0.2199067508
O	-4.0549856713	2.0699297965	2.1553186887
O	-3.8700195636	0.5391000521	-2.4321001631
C	-6.2739510509	1.8794673617	1.0813834978
C	-5.4326733313	2.2002041637	2.1827075686
C	-7.6582648000	2.0951577273	1.3019580701
C	-8.1729685267	2.5745434194	2.5135918442
C	-7.3048465488	2.8654656798	3.5739375253
C	-5.9260555456	2.6784622921	3.4034170202
H	-9.2571008791	2.7221004347	2.6286174653
H	-7.6930348662	3.2406040179	4.5323546243
H	-8.3625840993	1.8845173051	0.4863418542
C	-5.2433369376	0.4888916405	-2.5971445375
C	-6.1701891076	0.8613670485	-1.5843444883
C	-7.5357819925	0.7248050520	-1.9422002119
C	-7.9540131560	0.2720418476	-3.2003383141
C	-7.0028435560	-0.0714392787	-4.1698239468
C	-5.6394123092	0.0361883618	-3.8622550391
H	-8.3045307224	0.9779381875	-1.2001536398
H	-9.0279898431	0.1866511118	-3.4231027490
H	-7.3146352603	-0.4264463231	-5.1631637284
N	0.1788208692	1.1835832851	0.0686291807
C	0.9307740945	0.0828766914	0.4628685576
C	2.3122418160	0.4341029946	0.4014985858
C	2.3695783649	1.8255343082	-0.0558341629
C	1.0186191024	2.2454524382	-0.2494058628
C	0.6886926355	3.5525235286	-0.6972245978
C	1.7920559032	4.3980320324	-0.9321272540
C	3.1311672071	4.0118870000	-0.7484485970
C	3.4193144331	2.6932195037	-0.3002702619
H	4.4620891839	2.3766587362	-0.1527556621
H	1.5844078768	5.4206570804	-1.2800774644
C	3.2914651854	-0.4860944164	0.7437177518
C	2.8968760766	-1.7831709851	1.1560586730
C	1.5238136640	-2.1030230613	1.2088506400
C	0.4941542324	-1.2080635190	0.8733858002
H	1.2343254526	-3.1143941567	1.5316856412
H	4.3577389516	-0.2218047275	0.6985265141
C	-0.9414711373	-1.6343407035	0.9599711221
H	-1.5162149717	-0.9868637156	1.6493986373
H	-1.0102528657	-2.6798372386	1.3088397728
H	-1.4501187384	-1.5479167560	-0.0191835708
C	-0.7069337800	4.0514367644	-0.9216300393
H	-1.2442934232	3.4315942296	-1.6649658973
H	-0.6890403087	5.0984823212	-1.2720156563
H	-1.3128283535	3.9910210942	0.0029019962
C	3.9226884769	-2.8150292304	1.5345901689
H	4.9517156835	-2.4207978070	1.4551079145
H	3.8407123766	-3.7070150849	0.8818844742
H	3.7629527091	-3.1645648518	2.5740183972
C	4.2580590826	4.9690790672	-1.0161918848
H	3.8906390289	5.9483663826	-1.3712553520
H	4.9493523404	4.5577347375	-1.7787255755
H	4.8572263499	5.1338679793	-0.0981308298
H	-5.2098936896	2.9000847081	4.2074508282
H	-4.8607539026	-0.2290116072	-4.5915280457
