# Supplementary material for: A detailed comparison of ΔSCF methods with the constraint-based orbital-optimized excited state method
Source: Commun Chem. 2026 Apr 22;9:162. doi: 10.1038/s42004-026-02003-9 (PMC13102931; doi:10.1038/s42004-026-02003-9)
Supplement: Supplementary file 3 — SI Data1 [file 42004_2026_2003_MOESM3_ESM.zip › geometries/znbc-bc.xyz]

91
geometry from https://doi.org/10.1021/ja039556n
H 1.676136 -.017650 2.167684
C 1.131997 -.006383 1.226650
C -.272882 .023047 -1.173193
C -.263221 .022985 1.232274
C 1.847722 -.022334 .020789
C 1.122075 -.006105 -1.179055
C -.988682 .038446 .032417
H -.799679 .032086 2.177743
C 3.349608 -.061655 .013570
H 1.658562 -.016590 -2.124505
C -2.490759 .080013 .036067
H -.817088 .032060 -2.114276
C 3.970118 -1.315532 -.025250
C 4.004687 1.188195 .045736
N 5.306967 -1.531708 -.037613
C 3.170402 -2.618787 -.058449
H 4.303591 4.499909 .130616
H -8.552981 -4.386704 -.615968
C 5.550836 -2.860244 -.069941
C 4.271522 -3.691255 -.073355
C 6.802244 -3.466813 -.095410
H 7.674493 -.797081 -.038484
C 8.074283 -2.884647 -.092350
H 6.803324 -4.553731 -.120728
C 9.331832 -3.563160 -.118413
N 5.366744 1.394905 .045197
H 11.400463 -2.782751 -.114881
H 9.441889 -4.639352 -.145838
C 10.331344 -2.615996 -.102702
C 10.347990 -.077262 -.036056
C 9.718351 -1.326683 -.065595
N 8.359746 -1.540635 -.061749
C 9.749109 1.176938 .004573
H 11.434486 -.103237 -.044798
C 10.563287 2.468275 .036930
C 6.930062 3.330381 .086637
H 2.336257 2.658580 .090742
C 3.401904 2.483145 .081882
C 9.470488 3.553134 .072804
C 8.182385 2.731349 .060605
N 8.417348 1.401723 .021226
C 5.659391 2.739230 .078735
H 6.918565 4.417217 .116272
C 4.408021 3.423132 .102149
H 11.210676 2.550254 -.843968
H 11.218414 2.499748 .915414
H 2.525099 -2.664168 -.942498
H 2.508581 -2.701073 .810303
H 9.529932 4.182083 .968696
H 9.516741 4.226892 -.790749
H 4.221041 -4.337278 -.957521
H 4.229307 -4.350126 .802047
C -3.169891 -1.159840 .071175
C -3.090661 1.332446 .004705
N -4.541788 -1.341829 .069847
C -2.514984 -2.436017 .116694
N -4.431913 1.564549 -.003366
C -2.299577 2.636526 -.032386
C -8.738514 1.272415 -.107734
C -5.933376 3.477207 -.048091
H -3.378427 -4.467069 .186606
C -3.495143 -3.391168 .147472
H -1.444655 -2.583287 .125210
C -4.750387 -2.706653 .117020
C -4.679604 2.900576 -.015960
C -5.992139 -3.358978 .132854
Zn -5.957546 .058273 .005561
C -3.396246 3.714557 .016807
C -7.245929 -2.788885 .085975
H -5.951261 -4.443963 .185374
C -8.540532 -3.588651 .134025
N -7.484189 -1.453163 .010262
C -9.395724 .035348 -.115121
H -8.561525 4.581471 -.138472
H -10.481808 2.670119 -.181040
C -9.617185 -2.513507 -.106860
C -8.819315 -1.217490 -.063819
H -5.966955 4.563685 -.057379
C -7.174206 2.829208 -.075211
N -7.371726 1.463569 -.065681
C -8.437353 3.505854 -.122561
H -10.480792 .073891 -.165279
C -9.407360 2.540197 -.143987
H -10.101757 -2.628983 -1.084789
H -3.344628 4.318627 .930884
H -3.345355 4.412822 -.826031
H -1.693922 2.697226 -.943749
H -1.599844 2.702185 .806653
H -10.413861 -2.524823 .644680
H -8.653877 -4.071150 1.113187
H 6.047422 .647269 .021969
