# Supplementary material for: A detailed comparison of ΔSCF methods with the constraint-based orbital-optimized excited state method
Source: Commun Chem. 2026 Apr 22;9:162. doi: 10.1038/s42004-026-02003-9 (PMC13102931; doi:10.1038/s42004-026-02003-9)
Supplement: Supplementary file 3 — SI Data1 [file 42004_2026_2003_MOESM3_ESM.zip › geometries/c2h4-c2f4/c2h4-c2f4-5.0A.xyz]

12

F -1.394866 -1.110938 -1.070259
F -1.394866  1.110938 -1.070259
F  1.394866 -1.110938 -1.070259
F  1.394866  1.110938 -1.070259
C -0.667784  0.000000 -1.088369
C  0.667784  0.000000 -1.088369
H -1.244242  0.935429  3.830123
H -1.244242 -0.935429  3.830123
H  1.244242  0.935429  3.830123
H  1.244242 -0.935429  3.830123
C -0.674558  0.000000  3.833889
C  0.674558  0.000000  3.833889
