# Supplementary material for: A detailed comparison of ΔSCF methods with the constraint-based orbital-optimized excited state method
Source: Commun Chem. 2026 Apr 22;9:162. doi: 10.1038/s42004-026-02003-9 (PMC13102931; doi:10.1038/s42004-026-02003-9)
Supplement: Supplementary file 3 — SI Data1 [file 42004_2026_2003_MOESM3_ESM.zip › geometries/c2h4-c2f4/c2h4-c2f4-3.5A.xyz]

12

F -1.394866 -1.110938 -0.741831
F -1.394866  1.110938 -0.741831
F  1.394866 -1.110938 -0.741831
F  1.394866  1.110938 -0.741831
C -0.667784  0.000000 -0.759941
C  0.667784  0.000000 -0.759941
H -1.244242  0.935429  2.658551
H -1.244242 -0.935429  2.658551
H  1.244242  0.935429  2.658551
H  1.244242 -0.935429  2.658551
C -0.674558  0.000000  2.662317
C  0.674558  0.000000  2.662317
