# Supplementary material for: A detailed comparison of ΔSCF methods with the constraint-based orbital-optimized excited state method
Source: Commun Chem. 2026 Apr 22;9:162. doi: 10.1038/s42004-026-02003-9 (PMC13102931; doi:10.1038/s42004-026-02003-9)
Supplement: Supplementary file 3 — SI Data1 [file 42004_2026_2003_MOESM3_ESM.zip › geometries/questdb/aminobenzonitrile.xyz]

15

C  0.00000000  0.00000000 -3.36820633
C  2.27829762  0.00000000 -2.01450309
C -2.27829762  0.00000000 -2.01450309
C  0.00000000  0.00000000  1.93909521
C  2.27351166  0.00000000  0.59753796
C -2.27351166  0.00000000  0.59753796
C  0.00000000  0.00000000  4.63257112
N  0.00000000  0.00000000 -5.94870080
N  0.00000000  0.00000000  6.83060124
H  4.04775542  0.00000000 -3.02611570
H -4.04775542  0.00000000 -3.02611570
H  4.03704439  0.00000000  1.61551747
H -4.03704439  0.00000000  1.61551747
H -1.62177115  0.00000000 -6.91608217
H  1.62177115  0.00000000 -6.91608217
