# Supplementary material for: A detailed comparison of ΔSCF methods with the constraint-based orbital-optimized excited state method
Source: Commun Chem. 2026 Apr 22;9:162. doi: 10.1038/s42004-026-02003-9 (PMC13102931; doi:10.1038/s42004-026-02003-9)
Supplement: Supplementary file 3 — SI Data1 [file 42004_2026_2003_MOESM3_ESM.zip › geometries/questdb/aniline.xyz]

14

C  0.00000000  0.00000000 -1.78643569
C  2.27316118  0.00000000 -0.43457234
C -2.27316118  0.00000000 -0.43457234
C  0.00000000  0.00000000  3.53007775
C  2.26327651  0.00000000  2.18912925
C -2.26327651  0.00000000  2.18912925
N  0.00000000  0.00000000 -4.38230793
H  4.03982526  0.00000000  3.18807501
H -4.03982526  0.00000000  3.18807501
H  0.00000000  0.00000000  5.56493193
H  4.04200589  0.00000000 -1.45016965
H -4.04200589  0.00000000 -1.45016965
H -1.62137595  0.00000000 -5.34754284
H  1.62137595  0.00000000 -5.34754284
