# Supplementary material for: A detailed comparison of ΔSCF methods with the constraint-based orbital-optimized excited state method
Source: Commun Chem. 2026 Apr 22;9:162. doi: 10.1038/s42004-026-02003-9 (PMC13102931; doi:10.1038/s42004-026-02003-9)
Supplement: Supplementary file 3 — SI Data1 [file 42004_2026_2003_MOESM3_ESM.zip › geometries/questdb/azulene.xyz]

18

C  0.00000000  0.00000000 -5.08442654
C  2.16799436  0.00000000 -3.55850254
C -2.16799436  0.00000000 -3.55850254
C  1.40560615  0.00000000 -1.02382432
C -1.40560615  0.00000000 -1.02382432
C  0.00000000  0.00000000  4.72891515
C  2.38587647  0.00000000  3.61219185
C -2.38587647  0.00000000  3.61219185
C  3.00158451  0.00000000  1.05184313
C -3.00158451  0.00000000  1.05184313
H  0.00000000  0.00000000 -7.11850559
H  4.09656030  0.00000000 -4.20278074
H -4.09656030  0.00000000 -4.20278074
H  0.00000000  0.00000000  6.77201689
H  3.96514987  0.00000000  4.90481753
H -3.96514987  0.00000000  4.90481753
H  5.00047162  0.00000000  0.61482964
H -5.00047162  0.00000000  0.61482964
