# Supplementary material for: A detailed comparison of ΔSCF methods with the constraint-based orbital-optimized excited state method
Source: Commun Chem. 2026 Apr 22;9:162. doi: 10.1038/s42004-026-02003-9 (PMC13102931; doi:10.1038/s42004-026-02003-9)
Supplement: Supplementary file 3 — SI Data1 [file 42004_2026_2003_MOESM3_ESM.zip › geometries/questdb/b-dipeptide.xyz]

22

C  6.58918038 -4.56826263  0.00000000
C  5.17362360 -2.07948430  0.00000000
C  1.04705727  0.01942326  0.00000000
C -1.72819038 -0.71776460  0.00000000
C -3.43041309  1.60135838  0.00000000
C -7.86580376  3.03336026  0.00000000
O  6.27324370 -0.02495897  0.00000000
O -2.57942355  3.77041689  0.00000000
N -5.95554949  1.06846646  0.00000000
N  2.60158240 -2.24787031  0.00000000
H  5.35359766 -6.22320108  0.00000000
H  7.80657234 -4.63500699  1.66518935
H  7.80657234 -4.63500699 -1.66518935
H  1.76369472 -3.96316714  0.00000000
H  1.48693132  1.17659249  1.65410371
H  1.48693132  1.17659249 -1.65410371
H -2.16358152 -1.87414506  1.66716097
H -2.16358152 -1.87414506 -1.66716097
H -6.50845000 -0.76021979  0.00000000
H -6.87365297  4.83685836  0.00000000
H -9.05737065  2.91279080  1.68423593
H -9.05737065  2.91279080 -1.68423593
