# Supplementary material for: A detailed comparison of ΔSCF methods with the constraint-based orbital-optimized excited state method
Source: Commun Chem. 2026 Apr 22;9:162. doi: 10.1038/s42004-026-02003-9 (PMC13102931; doi:10.1038/s42004-026-02003-9)
Supplement: Supplementary file 3 — SI Data1 [file 42004_2026_2003_MOESM3_ESM.zip › geometries/questdb/benzonitrile.xyz]

13

C  0.00000000  0.00000000 -3.73018216
C  0.00000000  0.00000000 -1.02720486
C  2.28760421  0.00000000  0.28592358
C -2.28760421  0.00000000  0.28592358
C  0.00000000  0.00000000  4.22270922
C  2.28059554  0.00000000  2.90986462
C -2.28059554  0.00000000  2.90986462
N  0.00000000  0.00000000 -5.92640038
H  4.03930466  0.00000000 -0.75078588
H -4.03930466  0.00000000 -0.75078588
H  4.04556576  0.00000000  3.92452034
H -4.04556576  0.00000000  3.92452034
H  0.00000000  0.00000000  6.25892556
