# Supplementary material for: A detailed comparison of ΔSCF methods with the constraint-based orbital-optimized excited state method
Source: Commun Chem. 2026 Apr 22;9:162. doi: 10.1038/s42004-026-02003-9 (PMC13102931; doi:10.1038/s42004-026-02003-9)
Supplement: Supplementary file 3 — SI Data1 [file 42004_2026_2003_MOESM3_ESM.zip › geometries/questdb/benzothiadiazole.xyz]

13

S  0.00000000  0.00000000  4.12782363
N  0.00000000  2.37994968  2.16794907
N  0.00000000 -2.37994968  2.16794907
C  0.00000000  1.35464582 -0.15090868
C  0.00000000 -1.35464582 -0.15090868
C  0.00000000  2.70608821 -2.46599859
C  0.00000000 -2.70608821 -2.46599859
C  0.00000000  1.34964552 -4.66429754
C  0.00000000 -1.34964552 -4.66429754
H  0.00000000  4.74051264 -2.44976392
H  0.00000000 -4.74051264 -2.44976392
H  0.00000000  2.32640888 -6.45161040
H  0.00000000 -2.32640888 -6.45161040
