# Supplementary material for: A detailed comparison of ΔSCF methods with the constraint-based orbital-optimized excited state method
Source: Commun Chem. 2026 Apr 22;9:162. doi: 10.1038/s42004-026-02003-9 (PMC13102931; doi:10.1038/s42004-026-02003-9)
Supplement: Supplementary file 3 — SI Data1 [file 42004_2026_2003_MOESM3_ESM.zip › geometries/questdb/dimethylaminobenzonitrile.xyz]

21
 
C  0.00000000  0.00000000 -1.96083197
C  2.27891314  0.00000000 -0.58294740
C -2.27891314  0.00000000 -0.58294740
C  0.00000000  0.00000000  3.37434994
C  2.26711046  0.00000000  2.02803761
C -2.26711046  0.00000000  2.02803761
C  0.00000000  0.00000000  6.06798788
C  2.36485177  0.00000000 -5.90186899
C -2.36485177  0.00000000 -5.90186899
N  0.00000000  0.00000000 -4.53733249
N  0.00000000  0.00000000  8.26382999
H  4.06469412  0.00000000 -1.55103579
H -4.06469412  0.00000000 -1.55103579
H  4.03369195  0.00000000  3.04099978
H -4.03369195  0.00000000  3.04099978
H  1.96836611  0.00000000 -7.91292844
H -1.96836611  0.00000000 -7.91292844
H  3.49551175 -1.67111709 -5.47003452
H  3.49551175  1.67111709 -5.47003452
H -3.49551175  1.67111709 -5.47003452
H -3.49551175 -1.67111709 -5.47003452
