# Supplementary material for: A detailed comparison of ΔSCF methods with the constraint-based orbital-optimized excited state method
Source: Commun Chem. 2026 Apr 22;9:162. doi: 10.1038/s42004-026-02003-9 (PMC13102931; doi:10.1038/s42004-026-02003-9)
Supplement: Supplementary file 3 — SI Data1 [file 42004_2026_2003_MOESM3_ESM.zip › geometries/questdb/dimethylaniline.xyz]

20

C  0.00000000  0.00000000  4.89686867
C  2.25704297  0.00000000  3.55138467
C -2.25704297  0.00000000  3.55138467
C  2.27412639  0.00000000  0.92841898
C -2.27412639  0.00000000  0.92841898
C  0.00000000  0.00000000 -0.44595239
C  2.36139267  0.00000000 -4.39675011
C -2.36139267  0.00000000 -4.39675011
N  0.00000000  0.00000000 -3.03916783
H  4.05922248  0.00000000 -0.04344476
H -4.05922248  0.00000000 -0.04344476
H  4.03670718  0.00000000  4.54551891
H -4.03670718  0.00000000  4.54551891
H  0.00000000  0.00000000  6.93154996
H  1.97020408  0.00000000 -6.40997108
H -1.97020408  0.00000000 -6.40997108
H  3.49800498 -1.66955347 -3.96565000
H  3.49800498  1.66955347 -3.96565000
H -3.49800498  1.66955347 -3.96565000
H -3.49800498 -1.66955347 -3.96565000
