# Supplementary material for: A detailed comparison of ΔSCF methods with the constraint-based orbital-optimized excited state method
Source: Commun Chem. 2026 Apr 22;9:162. doi: 10.1038/s42004-026-02003-9 (PMC13102931; doi:10.1038/s42004-026-02003-9)
Supplement: Supplementary file 3 — SI Data1 [file 42004_2026_2003_MOESM3_ESM.zip › geometries/questdb/dipeptide.xyz]

19

C  4.00145765 -1.77314386  0.00000000
C  4.79035459 -4.52287096  0.00000000
C  0.45989028  1.15546272  0.00000000
C -2.41239488  0.98508785  0.00000000
C -6.38634126  3.31968505  0.00000000
O  5.52115896 -0.00000224  0.00000000
O -3.54008682 -1.06199947  0.00000000
N  1.46227909 -1.36934850  0.00000000
N -3.64275869  3.23088015  0.00000000
H  0.16721028 -2.78329435  0.00000000
H  4.06123846 -5.49460664  1.67242459
H  4.06123846 -5.49460664 -1.67242459
H  6.84708661 -4.61248435  0.00000000
H  1.11496116  2.21105107  1.66195027
H  1.11496116  2.21105107 -1.66195027
H -2.64103350  4.85709033  0.00000000
H -7.14275562  2.37728191  1.67345131
H -7.14275562  2.37728191 -1.67345131
H -6.97804255  5.29278739  0.00000000
