# Supplementary material for: A detailed comparison of ΔSCF methods with the constraint-based orbital-optimized excited state method
Source: Commun Chem. 2026 Apr 22;9:162. doi: 10.1038/s42004-026-02003-9 (PMC13102931; doi:10.1038/s42004-026-02003-9)
Supplement: Supplementary file 3 — SI Data1 [file 42004_2026_2003_MOESM3_ESM.zip › geometries/questdb/n-phenylpyrrole.xyz]

20

C  0.00000000  0.00000000  0.78511855
C  2.26951425  0.00000000  2.12513335
C -2.26951425  0.00000000  2.12513335
C  0.00000000  0.00000000  6.08505036
C  2.26188550  0.00000000  4.74952804
C -2.26188550  0.00000000  4.74952804
C  2.11189435  0.00000000 -3.40622062
C -2.11189435  0.00000000 -3.40622062
C  1.34457992  0.00000000 -5.87759851
C -1.34457992  0.00000000 -5.87759851
N  0.00000000  0.00000000 -1.87596109
H  4.04529764  0.00000000  1.13844406
H -4.04529764  0.00000000  1.13844406
H  4.03918748  0.00000000  5.74456463
H -4.03918748  0.00000000  5.74456463
H  0.00000000  0.00000000  8.12006610
H  3.97993856  0.00000000 -2.63372956
H -3.97993856  0.00000000 -2.63372956
H  2.56993408  0.00000000 -7.49221560
H -2.56993408  0.00000000 -7.49221560
