# Supplementary material for: A detailed comparison of ΔSCF methods with the constraint-based orbital-optimized excited state method
Source: Commun Chem. 2026 Apr 22;9:162. doi: 10.1038/s42004-026-02003-9 (PMC13102931; doi:10.1038/s42004-026-02003-9)
Supplement: Supplementary file 3 — SI Data1 [file 42004_2026_2003_MOESM3_ESM.zip › geometries/questdb/nitroaniline.xyz]

16

C  0.00000000  0.00000000 -4.05915738
C  2.28068352  0.00000000 -2.70811066
C -2.28068352  0.00000000 -2.70811066
C  0.00000000  0.00000000  1.19144079
C  2.28308329  0.00000000 -0.09681843
C -2.28308329  0.00000000 -0.09681843
N  0.00000000  0.00000000  3.94052757
N  0.00000000  0.00000000 -6.63741535
O  2.04948184  0.00000000  5.01410797
O -2.04948184  0.00000000  5.01410797
H  4.04799128  0.00000000 -3.72195018
H -4.04799128  0.00000000 -3.72195018
H  4.02032559  0.00000000  0.95557275
H -4.02032559  0.00000000  0.95557275
H -1.62132329  0.00000000 -7.60488781
H  1.62132329  0.00000000 -7.60488781
