# Supplementary material for: A detailed comparison of ΔSCF methods with the constraint-based orbital-optimized excited state method
Source: Commun Chem. 2026 Apr 22;9:162. doi: 10.1038/s42004-026-02003-9 (PMC13102931; doi:10.1038/s42004-026-02003-9)
Supplement: Supplementary file 3 — SI Data1 [file 42004_2026_2003_MOESM3_ESM.zip › geometries/questdb/nitrobenzene.xyz]

14

C  0.00000000  0.00000000 -0.33719774
C  2.29667056  0.00000000  0.92138137
C -2.29667056  0.00000000  0.92138137
C  0.00000000  0.00000000  4.85826496
C  2.28247086  0.00000000  3.54756893
C -2.28247086  0.00000000  3.54756893
N  0.00000000  0.00000000 -3.11429157
O -2.05476165  0.00000000 -4.18095202
O  2.05476165  0.00000000 -4.18095202
H  4.02347357  0.00000000 -0.14769848
H -4.02347357  0.00000000 -0.14769848
H  4.04624818  0.00000000  4.56388578
H -4.04624818  0.00000000  4.56388578
H  0.00000000  0.00000000  6.89454456
