# Supplementary material for: A detailed comparison of ΔSCF methods with the constraint-based orbital-optimized excited state method
Source: Commun Chem. 2026 Apr 22;9:162. doi: 10.1038/s42004-026-02003-9 (PMC13102931; doi:10.1038/s42004-026-02003-9)
Supplement: Supplementary file 3 — SI Data1 [file 42004_2026_2003_MOESM3_ESM.zip › geometries/questdb/nitrodimethylaniline.xyz]

22

C  0.00000000  0.00000000 -2.70893747
C  2.28286889  0.00000000 -1.33300281
C -2.28286889  0.00000000 -1.33300281
C  0.00000000  0.00000000  2.57206374
C  2.27821428  0.00000000  1.27798588
C -2.27821428  0.00000000  1.27798588
C  2.36504204  0.00000000 -6.64945038
C -2.36504204  0.00000000 -6.64945038
N  0.00000000  0.00000000 -5.28314977
N  0.00000000  0.00000000  5.31851989
O  2.04957627  0.00000000  6.39360902
O -2.04957627  0.00000000  6.39360902
H  4.06683325  0.00000000 -2.30372191
H -4.06683325  0.00000000 -2.30372191
H  4.01906768  0.00000000  2.32551175
H -4.01906768  0.00000000  2.32551175
H  1.96723800  0.00000000 -8.66013185
H -1.96723800  0.00000000 -8.66013185
H  3.49498309 -1.67118066 -6.21739275
H  3.49498309  1.67118066 -6.21739275
H -3.49498309  1.67118066 -6.21739275
H -3.49498309 -1.67118066 -6.21739275
