# Supplementary material for: A detailed comparison of ΔSCF methods with the constraint-based orbital-optimized excited state method
Source: Commun Chem. 2026 Apr 22;9:162. doi: 10.1038/s42004-026-02003-9 (PMC13102931; doi:10.1038/s42004-026-02003-9)
Supplement: Supplementary file 3 — SI Data1 [file 42004_2026_2003_MOESM3_ESM.zip › geometries/questdb/nitropyridine-n-oxide.xyz]

14

C  0.00000000  0.00000000 -1.21738204
C  2.26825255  0.00000000  0.09038008
C -2.26825255  0.00000000  0.09038008
C  2.22988276  0.00000000  2.68605086
C -2.22988276  0.00000000  2.68605086
N  0.00000000  0.00000000 -3.96704616
N  0.00000000  0.00000000  4.00601244
O  0.00000000  0.00000000  6.38961931
O -2.05398155  0.00000000 -5.02438491
O  2.05398155  0.00000000 -5.02438491
H  4.03491913  0.00000000 -0.90939267
H -4.03491913  0.00000000 -0.90939267
H  3.88274506  0.00000000  3.86446617
H -3.88274506  0.00000000  3.86446617
