# Supplementary material for: A detailed comparison of ΔSCF methods with the constraint-based orbital-optimized excited state method
Source: Commun Chem. 2026 Apr 22;9:162. doi: 10.1038/s42004-026-02003-9 (PMC13102931; doi:10.1038/s42004-026-02003-9)
Supplement: Supplementary file 3 — SI Data1 [file 42004_2026_2003_MOESM3_ESM.zip › geometries/questdb/phthalazine.xyz]

16

C  0.00000000  1.32459443 -0.07132677
C  0.00000000 -1.32459443 -0.07132677
C  0.00000000  2.65486490 -2.37693013
C  0.00000000 -2.65486490 -2.37693013
C  0.00000000  1.33510515 -4.61541123
C  0.00000000 -1.33510515 -4.61541123
C  0.00000000  2.49806192  2.33813333
C  0.00000000 -2.49806192  2.33813333
N  0.00000000  1.29575320  4.50170701
N  0.00000000 -1.29575320  4.50170701
H  0.00000000  4.69409431 -2.36246981
H  0.00000000 -4.69409431 -2.36246981
H  0.00000000  2.33538579 -6.38945264
H  0.00000000 -2.33538579 -6.38945264
H  0.00000000  4.53863166  2.46976178
H  0.00000000 -4.53863166  2.46976178
