# Supplementary material for: A detailed comparison of ΔSCF methods with the constraint-based orbital-optimized excited state method
Source: Commun Chem. 2026 Apr 22;9:162. doi: 10.1038/s42004-026-02003-9 (PMC13102931; doi:10.1038/s42004-026-02003-9)
Supplement: Supplementary file 3 — SI Data1 [file 42004_2026_2003_MOESM3_ESM.zip › geometries/questdb/quinoxaline.xyz]

16

C  0.00000000  1.33833541  0.04624026
C  0.00000000 -1.33833541  0.04624026
C  0.00000000  2.65319151 -2.27752466
C  0.00000000 -2.65319151 -2.27752466
C  0.00000000  1.33717941 -4.51073479
C  0.00000000 -1.33717941 -4.51073479
C  0.00000000  1.33936683  4.32768896
C  0.00000000 -1.33936683  4.32768896
N  0.00000000  2.68409862  2.24219152
N  0.00000000 -2.68409862  2.24219152
H  0.00000000  4.68915946 -2.22328575
H  0.00000000 -4.68915946 -2.22328575
H  0.00000000  2.33972888 -6.28367426
H  0.00000000 -2.33972888 -6.28367426
H  0.00000000  2.35369837  6.10018213
H  0.00000000 -2.35369837  6.10018213
