# Supplementary material for: A detailed comparison of ΔSCF methods with the constraint-based orbital-optimized excited state method
Source: Commun Chem. 2026 Apr 22;9:162. doi: 10.1038/s42004-026-02003-9 (PMC13102931; doi:10.1038/s42004-026-02003-9)
Supplement: Supplementary file 3 — SI Data1 [file 42004_2026_2003_MOESM3_ESM.zip › geometries/questdb/twisted-dimethylaniline.xyz]

21

C  0.00000000  0.00000000 -1.92629020
C  2.27225178  0.00000000 -0.58317962
C -2.27225178  0.00000000 -0.58317962
C  0.00000000  0.00000000  3.35560653
C  2.28330254  0.00000000  2.03752961
C -2.28330254  0.00000000  2.03752961
C  0.00000000  0.00000000  6.05799119
C  0.00000000  2.39191725 -5.88267373
C  0.00000000 -2.39191725 -5.88267373
N  0.00000000  0.00000000 -4.58434634
N  0.00000000  0.00000000  8.25212738
H  4.02777860  0.00000000 -1.61674521
H -4.02777860  0.00000000 -1.61674521
H  4.03804248  0.00000000  3.06961213
H -4.03804248  0.00000000  3.06961213
H  0.00000000  2.05258096 -7.90903256
H  0.00000000 -2.05258096 -7.90903256
H  1.66857920  3.52919279 -5.43615170
H -1.66857920  3.52919279 -5.43615170
H -1.66857920 -3.52919279 -5.43615170
H  1.66857920 -3.52919279 -5.43615170
