# Supplementary material for: A detailed comparison of ΔSCF methods with the constraint-based orbital-optimized excited state method
Source: Commun Chem. 2026 Apr 22;9:162. doi: 10.1038/s42004-026-02003-9 (PMC13102931; doi:10.1038/s42004-026-02003-9)
Supplement: Supplementary file 3 — SI Data1 [file 42004_2026_2003_MOESM3_ESM.zip › geometries/questdb/twisted-n-phenylpyrrole.xyz]

20

C  0.00000000  0.00000000  0.80351712
C  2.28073444  0.00000000  2.10816686
C -2.28073444  0.00000000  2.10816686
C  0.00000000  0.00000000  6.05091031
C  2.27731959  0.00000000  4.73583348
C -2.27731959  0.00000000  4.73583348
C  0.00000000  2.11496090 -3.38187966
C  0.00000000 -2.11496090 -3.38187966
C  0.00000000  1.34265418 -5.86240596
C  0.00000000 -1.34265418 -5.86240596
N  0.00000000  0.00000000 -1.87814812
H  4.02558097  0.00000000  1.05801658
H -4.02558097  0.00000000  1.05801658
H  4.04316226  0.00000000  5.75023395
H -4.04316226  0.00000000  5.75023395
H  0.00000000  0.00000000  8.08702673
H  0.00000000  3.96297102 -2.54995976
H  0.00000000 -3.96297102 -2.54995976
H  0.00000000  2.56243264 -7.48144109
H  0.00000000 -2.56243264 -7.48144109
