# Supplementary material for: A detailed comparison of ΔSCF methods with the constraint-based orbital-optimized excited state method
Source: Commun Chem. 2026 Apr 22;9:162. doi: 10.1038/s42004-026-02003-9 (PMC13102931; doi:10.1038/s42004-026-02003-9)
Supplement: Supplementary file 4 — SI Data2 [file 42004_2026_2003_MOESM4_ESM.xlsx]

## Sheet: mom_hf_def2-tzvp
Excitation	E (gs) [a.u.]	E (ex) [a.u.]	#Iter (gs)	#Iter (ex)	ΔE [eV]	Tr[ΔP x S] (α)	Tr[ΔP x S] (β)	Tr[P' x V]	Tr[P' x O]	Tr[P'SPS] (α)	Tr[P'SPS] (β)	<S^2>
homo-6 -> lumo	-230.784	-230.366	8	74	11.3926	0	0	0.973806	0.0587873	1.04521	0.011549	1.08538
homo-6 -> lumo+1
homo-6 -> lumo+2	-230.784	-230.25	8	149	14.5306	0	0	0.950195	0.0819943	1.01306	0.0165291	1.01973
homo-6 -> lumo+3	-230.784	-230.22	8	177	15.3512	0	0	0.523386	0.105396	1.01199	0.0146301	1.01103
homo-6 -> lumo+4
homo-6 -> lumo+5
homo-6 -> lumo+6
homo-5 -> lumo
homo-5 -> lumo+1	-230.784	-230.366	8	164	11.3926	0	0	0.963911	0.101849	1.04521	0.0115467	1.08537
homo-5 -> lumo+2
homo-5 -> lumo+3	-230.784	-230.22	8	165	15.3512	0	0	0.856093	0.193842	1.01199	0.0146297	1.01103
homo-5 -> lumo+4
homo-5 -> lumo+5
homo-5 -> lumo+6
homo-4 -> lumo	-230.784	-230.412	8	44	10.131	0	0	0.948072	7.78e-08	1.02281	0.0129982	1.04968
homo-4 -> lumo+1	-230.784	-230.411	8	34	10.1592	0	0	0.946023	0.00229081	1.01665	0.0093519	1.03161
homo-4 -> lumo+2	-230.784	-230.326	8	10	12.4652	0	0	0.985527	2e-09	1.00448	0.014539	1.0104
homo-4 -> lumo+3	-230.784	-230.295	8	59	13.3139	0	0	0.94812	1.04e-08	1.0084	0.0163912	1.00833
homo-4 -> lumo+4	-230.784	-230.295	8	43	13.3065	0	0	0.942439	6.8e-09	1.00861	0.0168206	1.00842
homo-4 -> lumo+5	-230.784	-230.267	8	109	14.0728	0	0	0.976625	1.046e-07	1.00764	0.0159253	1.00836
homo-4 -> lumo+6	-230.784	-230.267	8	165	14.0736	0	0	0.975872	4.056e-07	1.00762	0.0158713	1.00834
homo-3 -> lumo	-230.784	-230.451	8	79	9.07991	0	0	0.936981	0.039844	1.04406	0.026753	1.12172
homo-3 -> lumo+1	-230.784	-230.446	8	80	9.20318	0	0	0.936667	0.0454819	1.02947	0.0134581	1.06312
homo-3 -> lumo+2
homo-3 -> lumo+3
homo-3 -> lumo+4	-230.784	-230.31	8	161	12.9129	0	0	0.897176	0.0367587	1.01706	0.0118658	1.01835
homo-3 -> lumo+5	-230.784	-230.281	8	145	13.6808	0	0	0.778532	0.0388809	1.01783	0.0124098	1.02
homo-3 -> lumo+6
homo-2 -> lumo	-230.784	-230.448	8	136	9.15971	0	0	0.936347	0.0479627	1.03995	0.0181893	1.0974
homo-2 -> lumo+1	-230.784	-230.449	8	97	9.13016	0	0	0.937579	0.0401143	1.03175	0.0174444	1.07292
homo-2 -> lumo+2
homo-2 -> lumo+3	-230.784	-230.311	8	110	12.8852	0	0	0.879041	0.0368735	1.01708	0.0119745	1.01785
homo-2 -> lumo+4	-230.784	-230.31	8	169	12.9129	0	0	0.547919	0.111305	1.01706	0.0118664	1.01835
homo-2 -> lumo+5
homo-2 -> lumo+6
homo-1 -> lumo	-230.784	-230.573	8	31	5.74604	0	0	0.950265	0.00103896	1.03162	0.0461199	1.11521
homo-1 -> lumo+1	-230.784	-230.553	8	25	6.29164	0	0	0.952673	0.00103027	1.00381	0.0031982	1.00661
homo-1 -> lumo+2	-230.784	-230.503	8	22	7.64442	0	0	0.97986	0.00102747	1.02711	0.0299919	1.07058
homo-1 -> lumo+3	-230.784	-230.476	8	45	8.37467	0	0	0.879053	0.00102108	1.03301	0.024603	1.06136
homo-1 -> lumo+4	-230.784	-230.469	8	61	8.58346	0	0	0.896699	0.00103678	1.02854	0.040345	1.07649
homo-1 -> lumo+5
homo-1 -> lumo+6
homo -> lumo	-230.784	-230.556	8	46	6.20452	0	0	0.954558	0.00102799	1.01447	0.00372825	1.0239
homo -> lumo+1	-230.784	-230.575	8	23	5.69615	0	0	0.93941	0.00101052	1.03104	0.047335	1.10773
homo -> lumo+2	-230.784	-230.506	8	17	7.57357	0	0	0.978225	0.00102297	1.04243	0.0373508	1.11939
homo -> lumo+3	-230.784	-230.471	8	80	8.53523	0	0	0.897152	0.00102653	1.03996	0.0468444	1.12063
homo -> lumo+4	-230.784	-230.479	8	47	8.31022	0	0	0.894572	0.00102899	1.05054	0.0332716	1.11498
homo -> lumo+5
homo -> lumo+6	-230.784	-230.448	8	126	9.15509	0	0	0.801988	0.00103168	1.04582	0.0361343	1.11284

## Sheet: mom_pbe0_def2-tzvp
Excitation	E (gs) [a.u.]	E (ex) [a.u.]	#Iter (gs)	#Iter (ex)	ΔE [eV]	Tr[ΔP x S] (α)	Tr[ΔP x S] (β)	Tr[P' x V]	Tr[P' x O]	Tr[P'SPS] (α)	Tr[P'SPS] (β)	<S^2>
homo-6 -> lumo	-232.045	-231.69	7	39	9.66315	0	0	0.952172	0.0142947	1.00604	0.00424641	1.01553
homo-6 -> lumo+1	-232.045	-231.683	7	55	9.84884	0	0	0.907117	0.185288	1.00231	0.0149014	1.01926
homo-6 -> lumo+2	-232.045	-231.599	7	41	12.1331	0	0	0.987643	0.0110637	1.00407	0.0104256	1.00423
homo-6 -> lumo+3	-232.045	-231.563	7	71	13.1231	0	0	0.981512	0.194866	1.00626	0.0123717	1.00308
homo-6 -> lumo+4	-232.045	-231.569	7	43	12.9615	0	0	0.947943	0.17347	1.00526	0.0102209	1.00215
homo-6 -> lumo+5	-232.045	-231.543	7	92	13.6596	0	0	0.836796	0.0113772	1.00583	0.0110641	1.00369
homo-6 -> lumo+6	-232.045	-231.543	7	188	13.6596	0	0	0.987103	0.65408	1.00583	0.0110641	1.00369
homo-5 -> lumo	-232.045	-231.683	7	58	9.84883	0	0	0.953104	0.0348121	1.00231	0.0148993	1.01926
homo-5 -> lumo+1	-232.045	-231.689	7	49	9.67307	0	0	0.952466	0.012601	1.00446	0.00401003	1.0116
homo-5 -> lumo+2	-232.045	-231.599	7	36	12.1286	0	0	0.987585	0.0120777	1.00385	0.0100051	1.00404
homo-5 -> lumo+3	-232.045	-231.569	7	46	12.9615	0	0	0.825732	0.0208914	1.00526	0.010221	1.00215
homo-5 -> lumo+4	-232.045	-231.569	7	80	12.9615	0	0	0.947949	0.836128	1.00526	0.010221	1.00215
homo-5 -> lumo+5	-232.045	-231.539	7	141	13.7603	0	0	0.835269	0.0234604	1.00575	0.0119665	1.00331
homo-5 -> lumo+6	-232.045	-231.599	7	32	12.1286	0	0	0.00844763	0.0119127	1.00385	0.0100043	1.00404
homo-4 -> lumo	-232.045	-231.733	7	41	8.49974	0	0	0.953831	4.2e-09	1.00248	0.00661132	1.00984
homo-4 -> lumo+1	-232.045	-231.732	7	43	8.50454	0	0	0.953904	9.70522e-05	1.00215	0.00609115	1.00673
homo-4 -> lumo+2	-232.045	-231.648	7	9	10.7996	0	0	0.997277	3e-10	1.003	0.0112205	1.0031
homo-4 -> lumo+3	-232.045	-231.614	7	24	11.7259	0	0	0.981048	7.8e-09	1.00582	0.0132984	1.00209
homo-4 -> lumo+4	-232.045	-231.614	7	34	11.7384	0	0	0.978686	9.7e-09	1.00589	0.0135392	1.00208
homo-4 -> lumo+5	-232.045	-231.589	7	90	12.4079	0	0	0.982755	4e-09	1.00556	0.0123705	1.00204
homo-4 -> lumo+6	-232.045	-231.589	7	37	12.3994	0	0	0.986089	4.5e-09	1.0057	0.0124825	1.00201
homo-3 -> lumo	-232.045	-231.767	7	49	7.55472	0	0	0.952729	0.0223114	1.00368	0.0091462	1.01958
homo-3 -> lumo+1	-232.045	-231.764	7	52	7.63355	0	0	0.95286	0.0241418	1.00294	0.00825777	1.01265
homo-3 -> lumo+2	-232.045	-231.678	7	40	9.97337	0	0	0.990542	0.0213384	1.00363	0.00777401	1.00384
homo-3 -> lumo+3	-232.045	-231.642	7	55	10.9521	0	0	0.981106	0.136804	1.00663	0.0107008	1.00324
homo-3 -> lumo+4	-232.045	-231.648	7	40	10.7971	0	0	0.963379	0.135968	1.00582	0.00861928	1.00316
homo-3 -> lumo+5	-232.045	-231.621	7	115	11.5303	0	0	0.836646	0.0214177	1.00573	0.00845079	1.00302
homo-3 -> lumo+6	-232.045	-231.621	7	63	11.5461	0	0	0.983617	0.00023371	1.00613	0.00921334	1.00368
homo-2 -> lumo	-232.045	-231.765	7	44	7.62211	0	0	0.952935	0.025341	1.0032	0.00811187	1.01594
homo-2 -> lumo+1	-232.045	-231.767	7	111	7.55472	0	0	0.906738	0.135965	1.00368	0.0091444	1.01957
homo-2 -> lumo+2	-232.045	-231.678	7	29	9.97179	0	0	0.990329	0.0212304	1.00361	0.00772974	1.0037
homo-2 -> lumo+3	-232.045	-231.648	7	44	10.797	0	0	0.839153	0.0221216	1.00582	0.00861929	1.00316
homo-2 -> lumo+4	-232.045	-231.641	7	124	10.9788	0	0	0.98032	0.135765	1.00669	0.0107318	1.00333
homo-2 -> lumo+5	-232.045	-231.621	7	72	11.5429	0	0	0.988391	0.000539876	1.00587	0.00872138	1.00357
homo-2 -> lumo+6	-232.045	-231.621	7	112	11.5461	0	0	0.970301	0.0570874	1.00613	0.00921212	1.00368
homo-1 -> lumo	-232.045	-231.848	7	18	5.34844	0	0	0.953816	0.000685469	1.00426	0.0277608	1.03329
homo-1 -> lumo+1	-232.045	-231.844	7	30	5.45841	0	0	0.953772	0.000682076	1.00066	0.00150993	1.00133
homo-1 -> lumo+2	-232.045	-231.769	7	20	7.49677	0	0	0.993391	0.000685582	1.00536	0.0193524	1.01749
homo-1 -> lumo+3	-232.045	-231.738	7	56	8.3395	0	0	0.844778	0.000687295	1.00869	0.0166803	1.01468
homo-1 -> lumo+4	-232.045	-231.739	7	49	8.33692	0	0	0.627036	0.27418	1.00915	0.0180234	1.02102
homo-1 -> lumo+5	-232.045	-231.71	7	186	9.11315	0	0	0.834403	0.000633021	1.00773	0.0234302	1.01843
homo-1 -> lumo+6	-232.045	-231.711	7	75	9.077	0	0	0.98746	0.272931	1.00819	0.0192787	1.01946
homo -> lumo	-232.045	-231.845	7	27	5.44483	0	0	0.95395	0.000680376	1.00189	0.00149885	1.0036
homo -> lumo+1	-232.045	-231.847	7	26	5.38721	0	0	0.953665	0.000693276	1.0034	0.0266615	1.02692
homo -> lumo+2	-232.045	-231.769	7	21	7.49917	0	0	0.993289	0.000703175	1.00562	0.0199887	1.02259
homo -> lumo+3	-232.045	-231.738	7	45	8.3395	0	0	0.618822	0.272611	1.00869	0.0166808	1.01468
homo -> lumo+4	-232.045	-231.739	7	36	8.33691	0	0	0.85449	0.00066412	1.00915	0.0180161	1.021
homo -> lumo+5	-232.045	-231.711	7	37	9.07699	0	0	0.837003	0.000677805	1.00819	0.0192807	1.01946
homo -> lumo+6

## Sheet: mom_pbe_def2-tzvp
Excitation	E (gs) [a.u.]	E (ex) [a.u.]	#Iter (gs)	#Iter (ex)	ΔE [eV]	Tr[ΔP x S] (α)	Tr[ΔP x S] (β)	Tr[P' x V]	Tr[P' x O]	Tr[P'SPS] (α)	Tr[P'SPS] (β)	<S^2>
homo-6 -> lumo	-232.019	-231.688	9	59	8.98934	0	0	0.898546	0.118578	1.00075	0.00337677	1.00431
homo-6 -> lumo+1	-232.019	-231.665	9	21	9.63004	0	0	0.898498	0.999784	1.00112	0.00705581	1.00663
homo-6 -> lumo+2	-232.019	-231.577	9	17	12.0191	0	0	0.999513	0.999917	1.00111	0.00540137	1.00195
homo-6 -> lumo+3	-232.019	-231.542	9	24	12.9727	0	0	0.902662	0.965585	1.00359	0.00870305	1.00137
homo-6 -> lumo+4	-232.019	-232.019	9	11	3e-09	0	0	0	1	1e-10	1e-10	0
homo-6 -> lumo+5	-232.019	-231.52	9	35	13.5587	0	0	0.966624	0.999554	1.00345	0.00853258	1.00147
homo-6 -> lumo+6	-232.019	-231.52	9	47	13.5588	0	0	0.878285	0.92721	1.00345	0.00853956	1.00147
homo-5 -> lumo	-232.019	-231.645	9	28	10.1777	0	0	0.960586	0.914762	1.00222	0.0137145	1.00649
homo-5 -> lumo+1	-232.019	-231.688	9	35	8.98934	0	0	0.960446	0.0338278	1.00075	0.00337724	1.00431
homo-5 -> lumo+2	-232.019	-231.577	9	17	12.0191	0	0	0.999513	0.999917	1.00111	0.00540139	1.00195
homo-5 -> lumo+3	-232.019	-231.581	9	37	11.9195	0	0	0.0936298	0.41626	1.00406	0.00927667	1.00116
homo-5 -> lumo+4	-232.019	-231.54	9	18	13.0165	0	0	0.548114	0.760154	1.00758	0.0157276	1.00172
homo-5 -> lumo+5	-232.019	-231.52	9	27	13.5587	0	0	0.966812	0.908039	1.00345	0.00853421	1.00147
homo-5 -> lumo+6	-232.019	-231.52	9	31	13.5588	0	0	0.879156	0.980156	1.00345	0.00853454	1.00147
homo-4 -> lumo	-232.019	-231.73	9	16	7.85879	0	0	0.960648	8e-10	1.0006	0.0054451	1.00385
homo-4 -> lumo+1	-232.019	-231.73	9	18	7.86275	0	0	0.96068	1.8534e-06	1.00057	0.00531517	1.00235
homo-4 -> lumo+2	-232.019	-231.651	9	7	10.0088	0	0	0.998895	6e-10	1.00348	0.0109354	1.00216
homo-4 -> lumo+3	-232.019	-231.617	9	13	10.9278	0	0	0.954516	9e-10	1.00573	0.0130935	1.00153
homo-4 -> lumo+4	-232.019	-231.617	9	13	10.9278	0	0	0.90584	9e-10	1.00573	0.0130935	1.00153
homo-4 -> lumo+5	-232.019	-231.593	9	12	11.5892	0	0	0.995872	1.9e-09	1.00587	0.0122803	1.0014
homo-4 -> lumo+6	-232.019	-231.592	9	17	11.5983	0	0	0.992988	1.8e-09	1.0057	0.0121562	1.00142
homo-3 -> lumo	-232.019	-231.76	9	25	7.04657	0	0	0.960665	0.977401	1.00074	0.00667212	1.00598
homo-3 -> lumo+1	-232.019	-231.76	9	29	7.04658	0	0	0.898596	0.135019	1.00074	0.00667221	1.00598
homo-3 -> lumo+2	-232.019	-231.685	9	24	9.07517	0	0	0.992816	0.0227172	1.00284	0.00742177	1.00171
homo-3 -> lumo+3	-232.019	-231.65	9	19	10.0453	0	0	0.450955	0.976842	1.00524	0.0104753	1.00148
homo-3 -> lumo+4	-232.019	-231.655	9	47	9.89922	0	0	0.94188	0.133874	1.00427	0.00823466	1.00118
homo-3 -> lumo+5	-232.019	-231.628	9	31	10.6327	0	0	0.994783	0.97711	1.0047	0.00880091	1.0016
homo-3 -> lumo+6	-232.019	-231.627	9	24	10.6577	0	0	0.985422	0.0226293	1.00495	0.00932228	1.00178
homo-2 -> lumo	-232.019	-231.76	9	27	7.04657	0	0	0.96067	0.0253582	1.00074	0.00667208	1.00598
homo-2 -> lumo+1	-232.019	-231.762	9	81	6.98233	0	0	0.899061	0.131891	1.00058	0.00688818	1.00772
homo-2 -> lumo+2	-232.019	-231.685	9	22	9.07516	0	0	0.992816	0.132591	1.00284	0.00742176	1.00171
homo-2 -> lumo+3	-232.019	-231.648	9	29	10.0769	0	0	0.0447359	0.132476	1.00525	0.0102684	1.00147
homo-2 -> lumo+4	-232.019	-231.648	9	26	10.0769	0	0	0.949914	0.132464	1.00525	0.0102685	1.00147
homo-2 -> lumo+5	-232.019	-231.628	9	22	10.6327	0	0	0.994748	0.0241207	1.0047	0.00880103	1.0016
homo-2 -> lumo+6	-232.019	-231.628	9	49	10.6339	0	0	0.956477	0.400672	1.00459	0.00863296	1.00155
homo-1 -> lumo	-232.019	-231.83	9	29	5.12154	0	0	0.561858	0.740137	1.00034	0.00125895	1.00066
homo-1 -> lumo+1	-232.019	-231.83	9	28	5.12155	0	0	0.960649	0.000129772	1.00034	0.00125895	1.00066
homo-1 -> lumo+2	-232.019	-231.755	9	16	7.1835	0	0	0.995937	0.000126902	1.00331	0.0173926	1.00781
homo-1 -> lumo+3	-232.019	-231.717	9	20	8.19902	0	0	0.903841	0.25966	1.00575	0.0229989	1.00978
homo-1 -> lumo+4	-232.019	-231.717	9	20	8.19902	0	0	0.952417	0.240078	1.00575	0.0229983	1.00978
homo-1 -> lumo+5	-232.019	-231.696	9	33	8.78274	0	0	0.995033	0.000136783	1.00567	0.0212468	1.00808
homo-1 -> lumo+6	-232.019	-231.697	9	21	8.76231	0	0	0.990744	0.000126641	1.00518	0.0173993	1.00615
homo -> lumo	-232.019	-231.83	9	32	5.12154	0	0	0.562091	0.25995	1.00034	0.00125892	1.00066
homo -> lumo+1	-232.019	-231.83	9	41	5.12154	0	0	0.438026	0.259894	1.00034	0.00125893	1.00066
homo -> lumo+2	-232.019	-231.754	9	18	7.18854	0	0	0.996006	0.000126748	1.00328	0.0173515	1.00978
homo -> lumo+3	-232.019	-231.717	9	25	8.19902	0	0	0.547288	0.000127824	1.00575	0.0229976	1.00978
homo -> lumo+4	-232.019	-231.717	9	23	8.19902	0	0	0.450164	0.000127546	1.00575	0.0229976	1.00978
homo -> lumo+5	-232.019	-231.697	9	24	8.747	0	0	0.995545	0.000124929	1.00533	0.0168084	1.00774
homo -> lumo+6	-232.019	-231.696	9	83	8.78274	0	0	0.796494	0.258746	1.00567	0.0212467	1.00808

## Sheet: imom_hf_def2-tzvp
Excitation	E (gs) [a.u.]	E (ex) [a.u.]	#Iter (gs)	#Iter (ex)	ΔE [eV]	Tr[ΔP x S] (α)	Tr[ΔP x S] (β)	Tr[P' x V]	Tr[P' x O]	Tr[P'SPS] (α)	Tr[P'SPS] (β)	<S^2>
homo-6 -> lumo	-230.784	-230.366	8	120	11.3926	0	0	0.973809	0.0587133	1.0452	0.0115471	1.08535
homo-6 -> lumo+1
homo-6 -> lumo+2	-230.784	-230.25	8	135	14.5306	0	0	0.950192	0.0818834	1.01306	0.0165304	1.01973
homo-6 -> lumo+3	-230.784	-230.22	8	198	15.3512	0	0	0.523894	0.105441	1.012	0.0146307	1.01105
homo-6 -> lumo+4
homo-6 -> lumo+5
homo-6 -> lumo+6
homo-5 -> lumo
homo-5 -> lumo+1	-230.784	-230.366	8	156	11.3926	0	0	0.963868	0.101802	1.04522	0.0115463	1.08539
homo-5 -> lumo+2
homo-5 -> lumo+3
homo-5 -> lumo+4
homo-5 -> lumo+5
homo-5 -> lumo+6
homo-4 -> lumo	-230.784	-230.412	8	67	10.131	0	0	0.948086	5.96e-08	1.02281	0.0129988	1.04969
homo-4 -> lumo+1	-230.784	-230.411	8	34	10.1592	0	0	0.946023	0.00229081	1.01665	0.0093519	1.03161
homo-4 -> lumo+2	-230.784	-230.326	8	10	12.4652	0	0	0.985527	2e-09	1.00448	0.014539	1.0104
homo-4 -> lumo+3	-230.784	-230.295	8	90	13.3139	0	0	0.948188	6.55e-08	1.0084	0.0163908	1.00833
homo-4 -> lumo+4	-230.784	-230.295	8	45	13.3065	0	0	0.942042	4.7e-09	1.00861	0.0168205	1.00842
homo-4 -> lumo+5	-230.784	-230.267	8	164	14.0728	0	0	0.977244	6.7e-08	1.00764	0.0159256	1.00836
homo-4 -> lumo+6	-230.784	-230.267	8	187	14.0736	0	0	0.976017	1.167e-07	1.00762	0.015871	1.00834
homo-3 -> lumo	-230.784	-230.451	8	77	9.07991	0	0	0.937274	0.0386984	1.04405	0.0267444	1.12169
homo-3 -> lumo+1	-230.784	-230.446	8	155	9.20318	0	0	0.936413	0.0460998	1.02947	0.0134589	1.06312
homo-3 -> lumo+2
homo-3 -> lumo+3
homo-3 -> lumo+4	-230.784	-230.31	8	83	12.9129	0	0	0.896554	0.0365966	1.01706	0.0118666	1.01835
homo-3 -> lumo+5	-230.784	-230.281	8	198	13.6808	0	0	0.778974	0.0385026	1.01783	0.0124098	1.02
homo-3 -> lumo+6
homo-2 -> lumo	-230.784	-230.448	8	131	9.15971	0	0	0.936348	0.0473684	1.03994	0.018184	1.09738
homo-2 -> lumo+1	-230.784	-230.449	8	85	9.13016	0	0	0.937624	0.0400593	1.03175	0.0174455	1.07293
homo-2 -> lumo+2
homo-2 -> lumo+3	-230.784	-230.311	8	84	12.8852	0	0	0.879704	0.0373877	1.01708	0.0119742	1.01785
homo-2 -> lumo+4	-230.784	-230.31	8	154	12.9129	0	0	0.548384	0.111161	1.01706	0.0118684	1.01835
homo-2 -> lumo+5
homo-2 -> lumo+6
homo-1 -> lumo	-230.784	-230.573	8	31	5.74604	0	0	0.950265	0.00103895	1.03162	0.0461199	1.11521
homo-1 -> lumo+1	-230.784	-230.553	8	25	6.29164	0	0	0.952673	0.00103027	1.00381	0.0031982	1.00661
homo-1 -> lumo+2	-230.784	-230.503	8	22	7.64442	0	0	0.97986	0.00102746	1.02711	0.0299919	1.07058
homo-1 -> lumo+3	-230.784	-230.476	8	47	8.37467	0	0	0.879139	0.00102442	1.03302	0.0246079	1.06138
homo-1 -> lumo+4	-230.784	-230.469	8	57	8.58346	0	0	0.896607	0.00100815	1.02855	0.0403504	1.07651
homo-1 -> lumo+5
homo-1 -> lumo+6
homo -> lumo	-230.784	-230.556	8	46	6.20452	0	0	0.954558	0.00102799	1.01447	0.00372825	1.02389
homo -> lumo+1	-230.784	-230.575	8	23	5.69615	0	0	0.93941	0.00101053	1.03104	0.047335	1.10773
homo -> lumo+2	-230.784	-230.506	8	17	7.57357	0	0	0.978225	0.00102296	1.04243	0.0373508	1.11939
homo -> lumo+3	-230.784	-230.471	8	66	8.53523	0	0	0.896822	0.00102258	1.03994	0.0468282	1.12057
homo -> lumo+4	-230.784	-230.479	8	48	8.31022	0	0	0.894603	0.00102674	1.05053	0.0332666	1.11495
homo -> lumo+5
homo -> lumo+6	-230.784	-230.448	8	85	9.15509	0	0	0.799704	0.00101248	1.04582	0.0361326	1.11283

## Sheet: imom_pbe0_def2-tzvp
Excitation	E (gs) [a.u.]	E (ex) [a.u.]	#Iter (gs)	#Iter (ex)	ΔE [eV]	Tr[ΔP x S] (α)	Tr[ΔP x S] (β)	Tr[P' x V]	Tr[P' x O]	Tr[P'SPS] (α)	Tr[P'SPS] (β)	<S^2>
homo-6 -> lumo	-232.045	-231.69	7	39	9.66315	0	0	0.952172	0.0142947	1.00604	0.00424641	1.01553
homo-6 -> lumo+1	-232.045	-231.683	7	58	9.84884	0	0	0.907117	0.185297	1.00231	0.0149017	1.01927
homo-6 -> lumo+2	-232.045	-231.599	7	41	12.1331	0	0	0.987643	0.0110621	1.00407	0.0104255	1.00423
homo-6 -> lumo+3	-232.045	-231.563	7	70	13.1231	0	0	0.981511	0.194821	1.00626	0.0123717	1.00308
homo-6 -> lumo+4	-232.045	-231.569	7	43	12.9615	0	0	0.947942	0.173471	1.00526	0.0102209	1.00215
homo-6 -> lumo+5	-232.045	-231.543	7	109	13.6596	0	0	0.836424	0.0112869	1.00583	0.0110643	1.00369
homo-6 -> lumo+6
homo-5 -> lumo	-232.045	-231.683	7	57	9.84883	0	0	0.953124	0.0347772	1.00231	0.0149057	1.01927
homo-5 -> lumo+1	-232.045	-231.689	7	49	9.67307	0	0	0.952466	0.0126008	1.00446	0.00401003	1.0116
homo-5 -> lumo+2	-232.045	-231.599	7	36	12.1286	0	0	0.987585	0.0120777	1.00385	0.0100051	1.00404
homo-5 -> lumo+3	-232.045	-231.569	7	46	12.9615	0	0	0.825705	0.0209	1.00526	0.010221	1.00215
homo-5 -> lumo+4	-232.045	-231.567	7	91	12.9992	0	0	0.626233	0.345535	1.00509	0.00986422	1.00212
homo-5 -> lumo+5
homo-5 -> lumo+6	-232.045	-231.543	7	114	13.6596	0	0	0.987111	0.345805	1.00583	0.011064	1.00369
homo-4 -> lumo	-232.045	-231.733	7	41	8.49974	0	0	0.953935	4.2e-09	1.00248	0.00661154	1.00984
homo-4 -> lumo+1	-232.045	-231.732	7	43	8.50454	0	0	0.953891	9.7052e-05	1.00215	0.00609114	1.00673
homo-4 -> lumo+2	-232.045	-231.648	7	9	10.7996	0	0	0.997277	3e-10	1.003	0.0112205	1.0031
homo-4 -> lumo+3	-232.045	-231.614	7	24	11.7259	0	0	0.981048	7.8e-09	1.00582	0.0132984	1.00209
homo-4 -> lumo+4	-232.045	-231.614	7	34	11.7384	0	0	0.978686	9.7e-09	1.00589	0.0135392	1.00208
homo-4 -> lumo+5	-232.045	-231.589	7	59	12.4079	0	0	0.982863	3.3e-09	1.00556	0.0123706	1.00204
homo-4 -> lumo+6	-232.045	-231.589	7	37	12.3994	0	0	0.986088	4.5e-09	1.0057	0.0124825	1.00201
homo-3 -> lumo	-232.045	-231.767	7	49	7.55472	0	0	0.952748	0.0222962	1.00368	0.00914619	1.01958
homo-3 -> lumo+1	-232.045	-231.764	7	51	7.63355	0	0	0.952905	0.0240379	1.00294	0.00825807	1.01265
homo-3 -> lumo+2	-232.045	-231.678	7	40	9.97337	0	0	0.990542	0.0213375	1.00363	0.00777401	1.00384
homo-3 -> lumo+3	-232.045	-231.642	7	55	10.9521	0	0	0.981197	0.136681	1.00663	0.0107008	1.00324
homo-3 -> lumo+4	-232.045	-231.648	7	40	10.7971	0	0	0.963379	0.135967	1.00582	0.00861928	1.00316
homo-3 -> lumo+5	-232.045	-231.621	7	84	11.5303	0	0	0.83723	0.0207916	1.00573	0.00845073	1.00302
homo-3 -> lumo+6	-232.045	-231.621	7	56	11.5461	0	0	0.983759	0.000223865	1.00613	0.00921383	1.00368
homo-2 -> lumo	-232.045	-231.765	7	44	7.62211	0	0	0.952935	0.025341	1.0032	0.00811187	1.01594
homo-2 -> lumo+1	-232.045	-231.767	7	110	7.55711	0	0	0.952858	0.0224861	1.0033	0.00813514	1.01427
homo-2 -> lumo+2	-232.045	-231.678	7	29	9.97179	0	0	0.990329	0.0212324	1.00361	0.00772973	1.0037
homo-2 -> lumo+3	-232.045	-231.648	7	44	10.797	0	0	0.839154	0.0221216	1.00582	0.00861929	1.00316
homo-2 -> lumo+4	-232.045	-231.641	7	77	10.9788	0	0	0.980383	0.135155	1.00669	0.0107321	1.00333
homo-2 -> lumo+5	-232.045	-231.621	7	60	11.5429	0	0	0.988205	0.000590294	1.00587	0.00872301	1.00357
homo-2 -> lumo+6	-232.045	-231.621	7	92	11.5461	0	0	0.970456	0.0566685	1.00613	0.00921128	1.00367
homo-1 -> lumo	-232.045	-231.848	7	18	5.34844	0	0	0.953816	0.000685471	1.00426	0.0277608	1.03329
homo-1 -> lumo+1	-232.045	-231.844	7	30	5.45841	0	0	0.953772	0.000682076	1.00066	0.00150994	1.00133
homo-1 -> lumo+2	-232.045	-231.769	7	20	7.49677	0	0	0.993391	0.000685582	1.00536	0.0193524	1.01749
homo-1 -> lumo+3	-232.045	-231.738	7	57	8.3395	0	0	0.843066	0.000778949	1.00869	0.0166808	1.01468
homo-1 -> lumo+4	-232.045	-231.732	7	167	8.50647	0	0	0.855051	0.00067766	1.00758	0.0269986	1.01851
homo-1 -> lumo+5	-232.045	-231.71	7	177	9.11315	0	0	0.83171	0.00081202	1.00773	0.0234301	1.01843
homo-1 -> lumo+6	-232.045	-231.711	7	77	9.077	0	0	0.987464	0.272454	1.00819	0.0192788	1.01946
homo -> lumo	-232.045	-231.845	7	27	5.44483	0	0	0.95395	0.000680384	1.00189	0.00149885	1.0036
homo -> lumo+1	-232.045	-231.847	7	26	5.38721	0	0	0.953665	0.000693277	1.0034	0.0266615	1.02692
homo -> lumo+2	-232.045	-231.769	7	21	7.49917	0	0	0.993289	0.000703175	1.00562	0.0199887	1.02259
homo -> lumo+3
homo -> lumo+4	-232.045	-231.739	7	36	8.33691	0	0	0.85449	0.000664099	1.00915	0.0180161	1.021
homo -> lumo+5	-232.045	-231.711	7	37	9.07699	0	0	0.837003	0.000677578	1.00819	0.0192807	1.01946
homo -> lumo+6

## Sheet: imom_pbe_def2-tzvp
Excitation	E (gs) [a.u.]	E (ex) [a.u.]	#Iter (gs)	#Iter (ex)	ΔE [eV]	Tr[ΔP x S] (α)	Tr[ΔP x S] (β)	Tr[P' x V]	Tr[P' x O]	Tr[P'SPS] (α)	Tr[P'SPS] (β)	<S^2>
homo-6 -> lumo	-232.019	-231.688	9	25	8.99017	0	0	0.960608	0.031201	1.00145	0.00359763	1.00573
homo-6 -> lumo+1	-232.019	-231.681	9	18	9.18098	0	0	0.960531	0.0584006	1.00162	0.0144748	1.00613
homo-6 -> lumo+2	-232.019	-231.611	9	16	11.1063	0	0	0.989069	0.0335076	1.00353	0.00973242	1.00206
homo-6 -> lumo+3	-232.019	-231.572	9	52	12.1627	0	0	0.540576	0.0342791	1.00679	0.0141236	1.00181
homo-6 -> lumo+4	-232.019	-231.581	9	28	11.9091	0	0	0.935358	0.116819	1.00395	0.00932006	1.00104
homo-6 -> lumo+5	-232.019	-231.555	9	20	12.6255	0	0	0.994231	0.0316075	1.005	0.0103984	1.0017
homo-6 -> lumo+6
homo-5 -> lumo	-232.019	-231.681	9	16	9.18097	0	0	0.898506	0.141054	1.00162	0.0144743	1.00613
homo-5 -> lumo+1	-232.019	-231.688	9	33	8.98934	0	0	0.960734	0.0336767	1.00075	0.00337655	1.00431
homo-5 -> lumo+2	-232.019	-231.611	9	16	11.1063	0	0	0.989069	0.118322	1.00353	0.0097324	1.00206
homo-5 -> lumo+3	-232.019	-231.581	9	24	11.9091	0	0	0.537497	0.0318836	1.00395	0.00932011	1.00104
homo-5 -> lumo+4	-232.019	-231.572	9	16	12.1627	0	0	0.941102	0.119022	1.00679	0.0141238	1.00181
homo-5 -> lumo+5	-232.019	-231.55	9	42	12.7661	0	0	0.687909	0.121244	1.00648	0.013762	1.00194
homo-5 -> lumo+6	-232.019	-231.555	9	22	12.6255	0	0	0.696652	0.116553	1.005	0.0103983	1.0017
homo-4 -> lumo	-232.019	-231.73	9	16	7.85879	0	0	0.960648	8e-10	1.0006	0.0054451	1.00385
homo-4 -> lumo+1	-232.019	-231.73	9	18	7.86275	0	0	0.96068	1.8534e-06	1.00057	0.00531517	1.00235
homo-4 -> lumo+2	-232.019	-231.651	9	7	10.0088	0	0	0.998895	6e-10	1.00348	0.0109354	1.00216
homo-4 -> lumo+3	-232.019	-231.617	9	13	10.9278	0	0	0.954516	9e-10	1.00573	0.0130935	1.00153
homo-4 -> lumo+4	-232.019	-231.617	9	13	10.9278	0	0	0.90584	9e-10	1.00573	0.0130935	1.00153
homo-4 -> lumo+5	-232.019	-231.593	9	12	11.5892	0	0	0.995872	1.9e-09	1.00587	0.0122803	1.0014
homo-4 -> lumo+6	-232.019	-231.592	9	17	11.5983	0	0	0.992988	1.8e-09	1.0057	0.0121562	1.00142
homo-3 -> lumo	-232.019	-231.762	9	59	6.98233	0	0	0.96071	0.0226499	1.00058	0.00689064	1.00772
homo-3 -> lumo+1	-232.019	-231.76	9	60	7.04658	0	0	0.898599	0.135022	1.00074	0.00667217	1.00598
homo-3 -> lumo+2	-232.019	-231.685	9	22	9.07517	0	0	0.992816	0.0227249	1.00284	0.00742179	1.00171
homo-3 -> lumo+3	-232.019	-231.655	9	64	9.89922	0	0	0.893482	0.390541	1.00427	0.00823426	1.00118
homo-3 -> lumo+4	-232.019	-231.655	9	38	9.89922	0	0	0.941873	0.133861	1.00427	0.00823458	1.00118
homo-3 -> lumo+5	-232.019	-231.629	9	44	10.601	0	0	0.994874	0.0231504	1.00453	0.00811352	1.00125
homo-3 -> lumo+6	-232.019	-231.627	9	24	10.6577	0	0	0.985423	0.0226293	1.00495	0.00932228	1.00178
homo-2 -> lumo	-232.019	-231.76	9	27	7.04657	0	0	0.96067	0.0253582	1.00074	0.00667208	1.00598
homo-2 -> lumo+1	-232.019	-231.762	9	75	6.98233	0	0	0.898693	0.132511	1.00058	0.00689017	1.00772
homo-2 -> lumo+2	-232.019	-231.685	9	25	9.07516	0	0	0.992816	0.132731	1.00284	0.00742171	1.00171
homo-2 -> lumo+3	-232.019	-231.655	9	58	9.89921	0	0	0.541431	0.0236961	1.00427	0.00823466	1.00118
homo-2 -> lumo+4	-232.019	-231.648	9	26	10.0769	0	0	0.949913	0.132464	1.00525	0.0102685	1.00147
homo-2 -> lumo+5	-232.019	-231.628	9	22	10.6327	0	0	0.994747	0.0241213	1.0047	0.00880103	1.0016
homo-2 -> lumo+6	-232.019	-231.629	9	35	10.601	0	0	0.697344	0.132994	1.00453	0.00811347	1.00125
homo-1 -> lumo	-232.019	-231.831	9	27	5.10173	0	0	0.96066	0.000127142	1.00122	0.0236095	1.01578
homo-1 -> lumo+1	-232.019	-231.83	9	27	5.12155	0	0	0.960631	0.000127277	1.00034	0.00125894	1.00066
homo-1 -> lumo+2	-232.019	-231.755	9	16	7.1835	0	0	0.995937	0.000126902	1.00331	0.0173926	1.00781
homo-1 -> lumo+3	-232.019	-231.717	9	20	8.19902	0	0	0.903842	0.25966	1.00575	0.0229989	1.00978
homo-1 -> lumo+4	-232.019	-231.717	9	20	8.19902	0	0	0.952417	0.240078	1.00575	0.0229983	1.00978
homo-1 -> lumo+5	-232.019	-231.696	9	33	8.78274	0	0	0.995033	0.000136681	1.00567	0.0212468	1.00808
homo-1 -> lumo+6	-232.019	-231.697	9	21	8.76231	0	0	0.990744	0.000126641	1.00518	0.0173993	1.00615
homo -> lumo	-232.019	-231.831	9	51	5.11648	0	0	0.960713	0.000126595	1.00041	0.00120641	1.00081
homo -> lumo+1	-232.019	-231.831	9	84	5.10173	0	0	0.898601	0.240238	1.00122	0.0236098	1.01578
homo -> lumo+2	-232.019	-231.754	9	18	7.18854	0	0	0.996006	0.000126748	1.00328	0.0173515	1.00978
homo -> lumo+3	-232.019	-231.717	9	40	8.19902	0	0	0.547292	0.000127291	1.00575	0.022998	1.00978
homo -> lumo+4	-232.019	-231.724	9	74	8.02871	0	0	0.549169	9.9598e-05	1.00503	0.0158806	1.00876
homo -> lumo+5	-232.019	-231.697	9	24	8.747	0	0	0.995545	0.00012493	1.00533	0.0168084	1.00774
homo -> lumo+6	-232.019	-231.695	9	33	8.79807	0	0	0.98705	0.000127563	1.00563	0.0211675	1.01032

## Sheet: coox_hf_def2-tzvp
Excitation	E (gs) [a.u.]	E (ex) [a.u.]	#Iter (gs)	#Iter (ex)	ΔE [eV]	Tr[ΔP x S] (α)	Tr[ΔP x S] (β)	Tr[P' x V]	Tr[P' x O]	Tr[P'SPS] (α)	Tr[P'SPS] (β)	<S^2>
homo-6 -> lumo	-230.784	-230.35	8	11	11.8211	0	0	1	0	1.03433	0.00850033	1.06484
homo-6 -> lumo+1	-230.784	-230.34	8	11	12.0853	0	0	1	0	1.01938	0.0284777	1.06776
homo-6 -> lumo+2	-230.784	-230.241	8	9	14.7808	0	0	1	0	1.01113	0.0155266	1.01623
homo-6 -> lumo+3	-230.784	-230.208	8	9	15.6783	0	0	1	0	1.01326	0.0175868	1.01301
homo-6 -> lumo+4	-230.784	-230.209	8	9	15.6633	0	0	1	0	1.01258	0.0162392	1.01255
homo-6 -> lumo+5	-230.784	-230.183	8	9	16.3497	0	0	1	0	1.01305	0.0168481	1.01444
homo-6 -> lumo+6	-230.784	-230.183	8	9	16.3564	0	0	1	0	1.0131	0.0170146	1.01439
homo-5 -> lumo	-230.784	-230.34	8	11	12.0752	0	0	1	0	1.02165	0.0305141	1.07796
homo-5 -> lumo+1	-230.784	-230.349	8	11	11.8302	0	0	1	0	1.032	0.00676586	1.05572
homo-5 -> lumo+2	-230.784	-230.241	8	9	14.7796	0	0	1	0	1.01119	0.0155995	1.01658
homo-5 -> lumo+3	-230.784	-230.209	8	9	15.6624	0	0	1	0	1.01263	0.0163419	1.01288
homo-5 -> lumo+4	-230.784	-230.208	8	9	15.6776	0	0	1	0	1.01327	0.0176978	1.01332
homo-5 -> lumo+5	-230.784	-230.183	8	9	16.356	0	0	1	0	1.01312	0.0171018	1.01475
homo-5 -> lumo+6	-230.784	-230.183	8	9	16.3481	0	0	1	0	1.01312	0.0169358	1.01477
homo-4 -> lumo	-230.784	-230.408	8	10	10.2493	0	0	1	0	1.01972	0.0108887	1.04152
homo-4 -> lumo+1	-230.784	-230.407	8	10	10.2518	0	0	1	0	1.01914	0.0104862	1.03983
homo-4 -> lumo+2	-230.784	-230.322	8	8	12.5674	0	0	1	0	1.0053	0.0160598	1.00956
homo-4 -> lumo+3	-230.784	-230.292	8	9	13.3944	0	0	1	0	1.00869	0.0175206	1.008
homo-4 -> lumo+4	-230.784	-230.292	8	9	13.3944	0	0	1	0	1.00869	0.0175151	1.008
homo-4 -> lumo+5	-230.784	-230.263	8	9	14.173	0	0	1	0	1.00836	0.0174359	1.00798
homo-4 -> lumo+6	-230.784	-230.263	8	9	14.1731	0	0	1	0	1.00835	0.0174299	1.00798
homo-3 -> lumo	-230.784	-230.44	8	11	9.37859	0	0	1	0	1.0336	0.0169351	1.08286
homo-3 -> lumo+1	-230.784	-230.434	8	11	9.51994	0	0	1	0	1.02538	0.0141186	1.05991
homo-3 -> lumo+2	-230.784	-230.334	8	10	12.2639	0	0	1	0	1.01346	0.0118029	1.01837
homo-3 -> lumo+3	-230.784	-230.302	8	10	13.1318	0	0	1	0	1.01682	0.0136932	1.01682
homo-3 -> lumo+4	-230.784	-230.305	8	10	13.0424	0	0	1	0	1.01675	0.0124307	1.01734
homo-3 -> lumo+5	-230.784	-230.275	8	10	13.8546	0	0	1	0	1.01672	0.0130295	1.01741
homo-3 -> lumo+6	-230.784	-230.275	8	10	13.8569	0	0	1	0	1.01635	0.0126092	1.01676
homo-2 -> lumo	-230.784	-230.435	8	11	9.51131	0	0	1	0	1.02736	0.0156123	1.06793
homo-2 -> lumo+1	-230.784	-230.439	8	11	9.39674	0	0	1	0	1.03002	0.0147783	1.07029
homo-2 -> lumo+2	-230.784	-230.334	8	9	12.2645	0	0	1	0	1.01341	0.0117573	1.01802
homo-2 -> lumo+3	-230.784	-230.305	8	10	13.0449	0	0	1	0	1.01653	0.0123976	1.01686
homo-2 -> lumo+4	-230.784	-230.302	8	10	13.1324	0	0	1	0	1.01682	0.0136573	1.01643
homo-2 -> lumo+5	-230.784	-230.275	8	10	13.8585	0	0	1	0	1.0162	0.0125632	1.01636
homo-2 -> lumo+6	-230.784	-230.275	8	10	13.8543	0	0	1	0	1.01674	0.0129781	1.01704
homo-1 -> lumo	-230.784	-230.569	8	10	5.8653	0	0	1	0	1.02883	0.0401206	1.09841
homo-1 -> lumo+1	-230.784	-230.552	8	11	6.32816	0	0	1	0	1.00544	0.0048731	1.01021
homo-1 -> lumo+2	-230.784	-230.499	8	11	7.74777	0	0	1	0	1.02771	0.0329497	1.07188
homo-1 -> lumo+3	-230.784	-230.472	8	11	8.50342	0	0	1	0	1.03212	0.029442	1.06571
homo-1 -> lumo+4	-230.784	-230.467	8	11	8.63088	0	0	1	0	1.02995	0.0391224	1.07485
homo-1 -> lumo+5	-230.784	-230.442	8	11	9.32573	0	0	1	0	1.03087	0.0319662	1.06749
homo-1 -> lumo+6	-230.784	-230.44	8	11	9.35933	0	0	1	0	1.03065	0.0362047	1.0728
homo -> lumo	-230.784	-230.555	8	10	6.24787	0	0	1	0	1.01522	0.00661548	1.03037
homo -> lumo+1	-230.784	-230.568	8	10	5.87273	0	0	1	0	1.02734	0.0397259	1.09647
homo -> lumo+2	-230.784	-230.502	8	11	7.68123	0	0	1	0	1.04207	0.0402795	1.11952
homo -> lumo+3	-230.784	-230.469	8	11	8.58042	0	0	1	0	1.04152	0.0460148	1.11914
homo -> lumo+4	-230.784	-230.475	8	11	8.4202	0	0	1	0	1.04931	0.0370909	1.11659
homo -> lumo+5	-230.784	-230.442	8	11	9.29921	0	0	1	0	1.04399	0.043429	1.11974
homo -> lumo+6	-230.784	-230.444	8	11	9.25234	0	0	1	0	1.04633	0.0394859	1.11614

## Sheet: coox_pbe0_def2-tzvp
Excitation	E (gs) [a.u.]	E (ex) [a.u.]	#Iter (gs)	#Iter (ex)	ΔE [eV]	Tr[ΔP x S] (α)	Tr[ΔP x S] (β)	Tr[P' x V]	Tr[P' x O]	Tr[P'SPS] (α)	Tr[P'SPS] (β)	<S^2>
homo-6 -> lumo	-232.045	-231.689	7	10	9.69343	0	0	1	0	1.0054	0.00402832	1.01322
homo-6 -> lumo+1	-232.045	-231.681	7	10	9.91287	0	0	1	0	1.00241	0.0185572	1.01628
homo-6 -> lumo+2	-232.045	-231.598	7	9	12.1673	0	0	1	0	1.00469	0.0116646	1.00414
homo-6 -> lumo+3	-232.045	-231.561	7	9	13.1741	0	0	1	0	1.00832	0.0159023	1.00333
homo-6 -> lumo+4	-232.045	-231.566	7	9	13.0321	0	0	1	0	1.00547	0.0105696	1.00184
homo-6 -> lumo+5	-232.045	-231.541	7	9	13.7121	0	0	1	0	1.00621	0.0121856	1.00361
homo-6 -> lumo+6	-232.045	-231.539	7	9	13.766	0	0	1	0	1.00686	0.0136999	1.00362
homo-5 -> lumo	-232.045	-231.681	7	10	9.90848	0	0	1	0	1.00252	0.0182684	1.01706
homo-5 -> lumo+1	-232.045	-231.689	7	9	9.699	0	0	1	0	1.00456	0.00407234	1.0121
homo-5 -> lumo+2	-232.045	-231.598	7	9	12.1664	0	0	1	0	1.00468	0.0116625	1.00404
homo-5 -> lumo+3	-232.045	-231.566	7	9	13.0193	0	0	1	0	1.00552	0.0105315	1.00178
homo-5 -> lumo+4	-232.045	-231.56	7	9	13.1871	0	0	1	0	1.00828	0.0159286	1.0032
homo-5 -> lumo+5	-232.045	-231.539	7	9	13.7753	0	0	1	0	1.0068	0.0137318	1.0035
homo-5 -> lumo+6	-232.045	-231.541	7	9	13.7011	0	0	1	0	1.00625	0.0121484	1.00353
homo-4 -> lumo	-232.045	-231.732	7	9	8.50804	0	0	1	0	1.00241	0.00633742	1.00884
homo-4 -> lumo+1	-232.045	-231.732	7	9	8.50912	0	0	1	0	1.00236	0.00626885	1.00832
homo-4 -> lumo+2	-232.045	-231.647	7	8	10.8202	0	0	1	0	1.00346	0.0119012	1.00295
homo-4 -> lumo+3	-232.045	-231.614	7	9	11.736	0	0	1	0	1.00606	0.0136072	1.00204
homo-4 -> lumo+4	-232.045	-231.613	7	9	11.7481	0	0	1	0	1.006	0.0136441	1.00204
homo-4 -> lumo+5	-232.045	-231.589	7	8	12.4204	0	0	1	0	1.00594	0.0130066	1.002
homo-4 -> lumo+6	-232.045	-231.589	7	8	12.4105	0	0	1	0	1.00599	0.0129741	1.00199
homo-3 -> lumo	-232.045	-231.767	7	10	7.57401	0	0	1	0	1.00353	0.00811049	1.01683
homo-3 -> lumo+1	-232.045	-231.763	7	9	7.66536	0	0	1	0	1.00282	0.00893681	1.01345
homo-3 -> lumo+2	-232.045	-231.677	7	10	9.99885	0	0	1	0	1.00398	0.00840222	1.0037
homo-3 -> lumo+3	-232.045	-231.642	7	9	10.9648	0	0	1	0	1.00692	0.0110748	1.00331
homo-3 -> lumo+4	-232.045	-231.647	7	10	10.838	0	0	1	0	1.0059	0.0089199	1.00319
homo-3 -> lumo+5	-232.045	-231.62	7	10	11.5554	0	0	1	0	1.00602	0.00900495	1.00309
homo-3 -> lumo+6	-232.045	-231.62	7	9	11.5551	0	0	1	0	1.00637	0.00946259	1.00356
homo-2 -> lumo	-232.045	-231.763	7	9	7.66387	0	0	1	0	1.00282	0.00903917	1.0142
homo-2 -> lumo+1	-232.045	-231.767	7	10	7.57481	0	0	1	0	1.00339	0.00784829	1.01527
homo-2 -> lumo+2	-232.045	-231.678	7	10	9.99846	0	0	1	0	1.00397	0.00840014	1.0036
homo-2 -> lumo+3	-232.045	-231.647	7	10	10.8251	0	0	1	0	1.00599	0.00886607	1.00312
homo-2 -> lumo+4	-232.045	-231.641	7	9	10.9787	0	0	1	0	1.00688	0.0110977	1.00318
homo-2 -> lumo+5	-232.045	-231.62	7	10	11.5653	0	0	1	0	1.00631	0.00950872	1.00342
homo-2 -> lumo+6	-232.045	-231.621	7	10	11.5438	0	0	1	0	1.00608	0.00896297	1.00304
homo-1 -> lumo	-232.045	-231.848	7	9	5.36272	0	0	1	0	1.00404	0.0260318	1.02933
homo-1 -> lumo+1	-232.045	-231.844	7	9	5.45811	0	0	1	0	1.00094	0.00253709	1.00251
homo-1 -> lumo+2	-232.045	-231.769	7	9	7.52184	0	0	1	0	1.00566	0.0208043	1.01775
homo-1 -> lumo+3	-232.045	-231.737	7	9	8.37082	0	0	1	0	1.00856	0.0188389	1.01565
homo-1 -> lumo+4	-232.045	-231.732	7	9	8.5055	0	0	1	0	1.00787	0.0259322	1.01801
homo-1 -> lumo+5	-232.045	-231.709	7	9	9.13107	0	0	1	0	1.00798	0.0233415	1.01769
homo-1 -> lumo+6	-232.045	-231.711	7	9	9.09316	0	0	1	0	1.00798	0.0199704	1.01538
homo -> lumo	-232.045	-231.845	7	9	5.4466	0	0	1	0	1.00185	0.00252154	1.00448
homo -> lumo+1	-232.045	-231.847	7	9	5.39173	0	0	1	0	1.00341	0.0253814	1.02771
homo -> lumo+2	-232.045	-231.768	7	9	7.52463	0	0	1	0	1.00584	0.0213455	1.02267
homo -> lumo+3	-232.045	-231.733	7	10	8.49858	0	0	1	0	1.00783	0.0261528	1.02241
homo -> lumo+4	-232.045	-231.737	7	9	8.38338	0	0	1	0	1.00895	0.0197169	1.02111
homo -> lumo+5	-232.045	-231.71	7	9	9.10388	0	0	1	0	1.00824	0.020697	1.0203
homo -> lumo+6	-232.045	-231.71	7	10	9.1259	0	0	1	0	1.00807	0.0236842	1.0225

## Sheet: coox_pbe_def2-tzvp
Excitation	E (gs) [a.u.]	E (ex) [a.u.]	#Iter (gs)	#Iter (ex)	ΔE [eV]	Tr[ΔP x S] (α)	Tr[ΔP x S] (β)	Tr[P' x V]	Tr[P' x O]	Tr[P'SPS] (α)	Tr[P'SPS] (β)	<S^2>
homo-6 -> lumo	-232.019	-231.688	9	10	8.99425	0	0	1	0	1.00136	0.00348478	1.00516
homo-6 -> lumo+1	-232.019	-231.681	9	10	9.19461	0	0	1	0	1.00207	0.0165328	1.00706
homo-6 -> lumo+2	-232.019	-231.61	9	10	11.1339	0	0	1	0	1.00422	0.0111589	1.00212
homo-6 -> lumo+3	-232.019	-231.574	9	10	12.1036	0	0	1	0	1.00694	0.0142422	1.0014
homo-6 -> lumo+4	-232.019	-231.577	9	10	12.0053	0	0	1	0	1.00539	0.0113404	1.00063
homo-6 -> lumo+5	-232.019	-231.554	9	10	12.6488	0	0	1	0	1.00521	0.0110047	1.00176
homo-6 -> lumo+6	-232.019	-231.549	9	10	12.7682	0	0	1	0	1.00649	0.0138418	1.00194
homo-5 -> lumo	-232.019	-231.681	9	11	9.19021	0	0	1	0	1.00225	0.0161814	1.00769
homo-5 -> lumo+1	-232.019	-231.688	9	10	8.9964	0	0	1	0	1.00112	0.0034492	1.00465
homo-5 -> lumo+2	-232.019	-231.61	9	10	11.1334	0	0	1	0	1.00421	0.0111728	1.0021
homo-5 -> lumo+3	-232.019	-231.578	9	10	12.0031	0	0	1	0	1.00543	0.0113466	1.00061
homo-5 -> lumo+4	-232.019	-231.574	9	10	12.1137	0	0	1	0	1.00699	0.0142406	1.00137
homo-5 -> lumo+5	-232.019	-231.55	9	10	12.7543	0	0	1	0	1.0065	0.0138336	1.00192
homo-5 -> lumo+6	-232.019	-231.553	9	10	12.6583	0	0	1	0	1.00515	0.0110455	1.00177
homo-4 -> lumo	-232.019	-231.73	9	9	7.86067	0	0	1	0	1.00059	0.00540477	1.00332
homo-4 -> lumo+1	-232.019	-231.73	9	9	7.86211	0	0	1	0	1.00058	0.00534601	1.00273
homo-4 -> lumo+2	-232.019	-231.651	9	8	10.0173	0	0	1	0	1.00375	0.0113529	1.00211
homo-4 -> lumo+3	-232.019	-231.617	9	10	10.9402	0	0	1	0	1.00574	0.0131994	1.00152
homo-4 -> lumo+4	-232.019	-231.616	9	10	10.9456	0	0	1	0	1.00572	0.0132161	1.00151
homo-4 -> lumo+5	-232.019	-231.592	9	9	11.5969	0	0	1	0	1.00587	0.0123969	1.00143
homo-4 -> lumo+6	-232.019	-231.592	9	9	11.6075	0	0	1	0	1.00581	0.0124367	1.00144
homo-3 -> lumo	-232.019	-231.762	9	9	6.9847	0	0	1	0	1.00058	0.00670701	1.00699
homo-3 -> lumo+1	-232.019	-231.759	9	11	7.06844	0	0	1	0	1.00094	0.0078473	1.00522
homo-3 -> lumo+2	-232.019	-231.685	9	9	9.09145	0	0	1	0	1.00315	0.00800331	1.00167
homo-3 -> lumo+3	-232.019	-231.65	9	11	10.0261	0	0	1	0	1.00518	0.0102615	1.00148
homo-3 -> lumo+4	-232.019	-231.652	9	11	9.97085	0	0	1	0	1.00471	0.00923619	1.00137
homo-3 -> lumo+5	-232.019	-231.629	9	10	10.615	0	0	1	0	1.00463	0.00825226	1.00098
homo-3 -> lumo+6	-232.019	-231.627	9	10	10.6655	0	0	1	0	1.00501	0.00936956	1.00165
homo-2 -> lumo	-232.019	-231.759	9	11	7.06662	0	0	1	0	1.00089	0.00783705	1.00567
homo-2 -> lumo+1	-232.019	-231.762	9	9	6.98493	0	0	1	0	1.00056	0.00660766	1.00614
homo-2 -> lumo+2	-232.019	-231.685	9	9	9.09113	0	0	1	0	1.00313	0.0080108	1.00161
homo-2 -> lumo+3	-232.019	-231.652	9	11	9.96879	0	0	1	0	1.00477	0.00919918	1.00127
homo-2 -> lumo+4	-232.019	-231.65	9	11	10.0352	0	0	1	0	1.00528	0.0102035	1.00138
homo-2 -> lumo+5	-232.019	-231.627	9	10	10.6509	0	0	1	0	1.00499	0.00938352	1.00159
homo-2 -> lumo+6	-232.019	-231.628	9	10	10.6247	0	0	1	0	1.00455	0.00829065	1.00097
homo-1 -> lumo	-232.019	-231.831	9	9	5.10761	0	0	1	0	1.00119	0.0228055	1.01412
homo-1 -> lumo+1	-232.019	-231.83	9	9	5.12256	0	0	1	0	1.00038	0.00208642	1.0012
homo-1 -> lumo+2	-232.019	-231.754	9	9	7.19624	0	0	1	0	1.00357	0.0184049	1.00793
homo-1 -> lumo+3	-232.019	-231.721	9	10	8.10505	0	0	1	0	1.00555	0.019575	1.00727
homo-1 -> lumo+4	-232.019	-231.72	9	10	8.12912	0	0	1	0	1.00565	0.0206101	1.00744
homo-1 -> lumo+5	-232.019	-231.696	9	9	8.79292	0	0	1	0	1.00576	0.0216195	1.00807
homo-1 -> lumo+6	-232.019	-231.697	9	9	8.7623	0	0	1	0	1.0052	0.0168464	1.00597
homo -> lumo	-232.019	-231.831	9	9	5.11676	0	0	1	0	1.00043	0.00196165	1.00113
homo -> lumo+1	-232.019	-231.83	9	9	5.14224	0	0	1	0	1.00112	0.0220193	1.01299
homo -> lumo+2	-232.019	-231.754	9	9	7.20128	0	0	1	0	1.00354	0.0182765	1.00987
homo -> lumo+3	-232.019	-231.72	9	10	8.12941	0	0	1	0	1.00552	0.0205125	1.00932
homo -> lumo+4	-232.019	-231.72	9	10	8.11606	0	0	1	0	1.00537	0.0195603	1.00916
homo -> lumo+5	-232.019	-231.697	9	9	8.7553	0	0	1	0	1.00525	0.0168899	1.00778
homo -> lumo+6	-232.019	-231.695	9	10	8.80995	0	0	1	0	1.00568	0.0212774	1.0101
