# Supplementary material for: A detailed comparison of ΔSCF methods with the constraint-based orbital-optimized excited state method
Source: Commun Chem. 2026 Apr 22;9:162. doi: 10.1038/s42004-026-02003-9 (PMC13102931; doi:10.1038/s42004-026-02003-9)
Supplement: Supplementary file 5 — SI Data3 [file 42004_2026_2003_MOESM5_ESM.xlsx]

## Sheet: pyrazine
Method	xc-functional	#SCF iterations	ΔE [eV]	Tr[ΔP x S]	Tr[P' x V]	Tr[P' x O]	Tr[P'SPS]
TBE			7.904
COOX	PBE	8	7.63379	0	1	0	1.0035
	PBE0	8	8.56728	0	1	0	1.0043
	ωB97X	8	9.25341	0	1	0	1.00712
	LRC-ωPBE	8	8.81369	0	1	0	1.0056
	HF	9	11.8575	0	1	0	1.01908
iMOM	PBE	9	7.54435	0	0.999725	0.0029312	1.00252
	PBE0	9	8.48815	0	0.99914	0.00164592	1.00334
	ωB97X	8	9.10141	0	0.996844	0.00261039	1.00603
	LRC-ωPBE	8	8.68437	0	0.99805	0.00296207	1.00442
	HF	9	11.7734	0	0.997123	0	1.01957
MOM	PBE	9	7.54435	0	0.999725	0.0029312	1.00252
	PBE0	9	8.48815	0	0.99914	0.00164592	1.00334
	ωB97X	8	9.10141	0	0.996844	0.00261039	1.00603
	LRC-ωPBE	8	8.68437	0	0.99805	0.00296207	1.00442
	HF	9	11.7734	0	0.997123	0	1.01957

## Sheet: glyoxal
Method	xc-functional	#SCF iterations	ΔE [eV]	Tr[ΔP x S]	Tr[P' x V]	Tr[P' x O]	Tr[P'SPS]
TBE			5.492
COOX	PBE	8	5.06067	0	1	0	1.0054
	PBE0	8	5.96305	0	1	0	1.00731
	ωB97X	8	6.6867	0	1	0	1.01135
	LRC-ωPBE	8	6.22069	0	1	0	1.00947
	HF	9	9.1877	0	1	0	1.03059
iMOM	PBE	10	4.98056	0	0.999756	0.00327423	1.00348
	PBE0	10	5.8979	0	0.999687	0.00213412	1.00573
	ωB97X	9	6.54371	0	0.998406	0.00442828	1.00921
	LRC-ωPBE	9	6.08489	0	0.999309	0.0052801	1.00696
	HF	10	8.60876	0	0.984642	0.00759471	1.03345
MOM	PBE	10	4.98056	0	0.999756	0.00327423	1.00348
	PBE0	10	5.8979	0	0.999687	0.00213412	1.00573
	ωB97X	9	6.54371	0	0.998406	0.00442828	1.00921
	LRC-ωPBE	9	6.08489	0	0.999309	0.0052801	1.00696
	HF	10	8.60876	0	0.984642	0.00759471	1.03345

## Sheet: MeNO
Method	xc-functional	#SCF iterations	ΔE [eV]	Tr[ΔP x S]	Tr[P' x V]	Tr[P' x O]	Tr[P'SPS]
TBE			4.732
COOX	PBE	9	4.84222	0	1	0	1.00624
	PBE0	8	4.81053	0	1	0	1.00482
	ωB97X	9	4.85168	0	1	0	1.00494
	LRC-ωPBE	8	4.7993	0	1	0	1.00537
	HF	9	5.90598	0	1	0	1.01085
iMOM	PBE	11	4.65196	0	0.998626	0.00471029	1.00399
	PBE0	10	4.71846	0	0.999258	0.00196612	1.0036
	ωB97X	10	4.71313	0	0.997833	0.00269433	1.0038
	LRC-ωPBE	10	4.66284	0	0.998665	0.00340753	1.00385
	HF	12	4.91439	0	0.975829	0.00702157	1.01198
MOM	PBE	11	4.65196	0	0.998626	0.00471029	1.00399
	PBE0	10	4.71846	0	0.999258	0.00196612	1.0036
	ωB97X	10	4.71313	0	0.997833	0.00269433	1.0038
	LRC-ωPBE	10	4.66284	0	0.998665	0.00340753	1.00385
	HF	12	4.91439	0	0.975829	0.00702157	1.01198

## Sheet: C2H4
Method	xc-functional	#SCF iterations	ΔE [eV]	Tr[ΔP x S]	Tr[P' x V]	Tr[P' x O]	Tr[P'SPS]
TBE			12.899
COOX	PBE	6	11.8656	0	1	0	1.00424
	PBE0	6	12.4584	0	1	0	1.00558
	ωB97X	7	12.9031	0	1	0	1.00703
	LRC-ωPBE	7	12.6424	0	1	0	1.00625
	HF	7	14.3031	0	1	0	1.01264
iMOM	PBE	7	11.8335	0	0.999081	0	1.00347
	PBE0	7	12.3585	0	0.996075	0	1.00389
	ωB97X	7	12.613	0	0.987706	2e-10	1.00392
	LRC-ωPBE	8	12.4026	0	0.989982	1.8e-09	1.00367
	HF	7	13.6895	0	0.970956	0	1.00616
MOM	PBE	7	11.8335	0	0.999081	0	1.00347
	PBE0	7	12.3585	0	0.996075	0	1.00389
	ωB97X	9	12.613	0	0.987706	0	1.00392
	LRC-ωPBE	8	12.4026	0	0.989982	1.7e-09	1.00367
	HF	7	13.6895	0	0.970956	0	1.00616

## Sheet: HCHO
Method	xc-functional	#SCF iterations	ΔE [eV]	Tr[ΔP x S]	Tr[P' x V]	Tr[P' x O]	Tr[P'SPS]
TBE			10.426
COOX	PBE	8	10.9511	0	1	0	1.01962
	PBE0	8	10.8388	0	1	0	1.01728
	ωB97X	8	10.9576	0	1	0	1.01728
	LRC-ωPBE	8	10.9147	0	1	0	1.01761
	HF	8	12.39	0	1	0	1.02314
iMOM	PBE	11	9.88717	0	0.996045	0.0319931	1.00903
	PBE0	10	10.1978	0	0.997857	0.0172574	1.00865
	ωB97X	9	10.3077	0	0.996015	0.0154801	1.009
	LRC-ωPBE	10	10.145	0	0.998199	0.0224625	1.00869
	HF	10	10.9113	0	0.94791	0.00119635	1.01963
MOM	PBE	10	50.7441	0	0.987196	0.00341438	2.01134
	PBE0	10	10.1978	0	0.997857	0.0172574	1.00865
	ωB97X	9	10.3077	0	0.996015	0.0154801	1.009
	LRC-ωPBE	10	10.145	0	0.998199	0.0224625	1.00869
	HF	10	10.9113	0	0.94791	0.00119635	1.01963

## Sheet: HNO
Method	xc-functional	#SCF iterations	ΔE [eV]	Tr[ΔP x S]	Tr[P' x V]	Tr[P' x O]	Tr[P'SPS]
TBE			4.333
COOX	PBE	8	4.35061	0	1	0	1.00564
	PBE0	7	4.36539	0	1	0	1.00414
	ωB97X	8	4.39716	0	1	0	1.00423
	LRC-ωPBE	8	4.33488	0	1	0	1.00477
	HF	9	5.55371	0	1	0	1.00891
iMOM	PBE	11	4.18157	0	0.998542	0.00345287	1.00345
	PBE0	10	4.28362	0	0.999439	0.00148	1.00308
	ωB97X	10	4.28736	0	0.998962	0.00190979	1.00321
	LRC-ωPBE	10	4.21916	0	0.999615	0.00287017	1.00331
	HF	11	4.5803	0	0.977174	0.0034704	1.01129
MOM	PBE	11	4.18157	0	0.998542	0.00345287	1.00345
	PBE0	10	4.28362	0	0.999439	0.00148	1.00308
	ωB97X	10	4.28736	0	0.998962	0.00190979	1.00321
	LRC-ωPBE	10	4.21916	0	0.999615	0.00287017	1.00331
	HF	11	4.5803	0	0.977174	0.0034704	1.01129

## Sheet: Be
Method	xc-functional	#SCF iterations	ΔE [eV]	Tr[ΔP x S]	Tr[P' x V]	Tr[P' x O]	Tr[P'SPS]
TBE			7.151
COOX	PBE	4	7.07568	0	1	0	1.00001
	PBE0	4	7.45835	0	1	0	1
	ωB97X	5	8.16571	0	1	0	1.00001
	LRC-ωPBE	5	8.01473	0	1	0	1.00001
	HF	4	9.04052	0	1	0	1
iMOM	PBE	14	7.04583	0	0.998497	2.951e-06	1.00001
	PBE0	50	7.28737	0	0.98924	1.787e-07	1
	ωB97X	45	7.43146	0	0.956556	2.3e-09	1
	LRC-ωPBE	22	7.49352	0	0.956224	3.051e-07	1
	HF	5	7.87784	0	0.941547	5.6509e-06	1
MOM	PBE	116	7.04584	0	0.996887	2.9499e-06	1.00001
	PBE0	12	7.28736	0	0.991379	1.789e-07	1
	ωB97X	35	7.43117	0	0.952326	2.2e-09	1
	LRC-ωPBE	5	7.4935	0	0.973946	3.051e-07	1
	HF	5	7.87784	0	0.941547	5.6509e-06	1

## Sheet: Errors
COOX
	PBE		PBE0		ωB97X		LRC-ωPBE		HF
molecule	error	abs. error	error	abs. error	error	abs. error	error	abs. error	error	abs. error
Be	0.382675	0.382675	1.09004	1.09004	0.939049	0.939049	1.96484	1.96484	-0.0298502	0.0298502
HNO	0.0147772	0.0147772	0.0465473	0.0465473	-0.0157296	0.0157296	1.2031	1.2031	-0.169041	0.169041
HCHO	-0.112339	0.112339	0.00648581	0.00648581	-0.0363909	0.0363909	1.43888	1.43888	-1.06394	1.06394
C2H4	0.59275	0.59275	1.0375	1.0375	0.77682	0.77682	2.43747	2.43747	-0.0321082	0.0321082
MeNO	-0.0316892	0.0316892	0.00946106	0.00946106	-0.0429121	0.0429121	1.06377	1.06377	-0.190255	0.190255
glyoxal	0.902383	0.902383	1.62604	1.62604	1.16002	1.16002	4.12704	4.12704	-0.080107	0.080107
pyrazine	0.933498	0.933498	1.61962	1.61962	1.1799	1.1799	4.22369	4.22369	-0.089437	0.089437
MEAN	0.383151	0.424302	0.776526	0.776526	0.565823	0.592975	2.35126	2.35126	-0.236391	0.236391
SDE	0.441535		0.743089		0.57524		1.33069		0.370115
RMSE	0.560274		1.03744		0.777035		2.65446		0.416289
iMOM
	PBE		PBE0		ωB97X		LRC-ωPBE		HF
molecule	error	abs. error	error	abs. error	error	abs. error	error	abs. error	error	abs. error
Be	0.211698	0.211698	0.355785	0.355785	0.417844	0.417844	0.802165	0.802165	-0.0298343	0.0298343
HNO	-0.0669907	0.0669907	-0.0632555	0.0632555	-0.131452	0.131452	0.229689	0.229689	-0.169041	0.169041
HCHO	-0.753304	0.753304	-0.643388	0.643388	-0.806128	0.806128	-0.0398246	0.0398246	39.793	39.793
C2H4	0.492903	0.492903	0.747347	0.747347	0.537015	0.537015	1.82384	1.82384	-0.0321082	0.0321082
MeNO	-0.123753	0.123753	-0.129088	0.129088	-0.179377	0.179377	0.0721763	0.0721763	-0.190255	0.190255
glyoxal	0.837236	0.837236	1.48305	1.48305	1.02423	1.02423	3.54809	3.54809	-0.080107	0.080107
pyrazine	0.854368	0.854368	1.46763	1.46763	1.05059	1.05059	4.13962	4.13962	-0.089437	0.089437
MEAN	0.207451	0.477179	0.459725	0.698505	0.273245	0.592376	1.51082	1.5222	5.60032	5.76911
SDE	0.578027		0.815848		0.682204		1.72128		15.0777
RMSE	0.573952		0.884233		0.688171		2.19593		15.0407
MOM
	PBE		PBE0		ωB97X		LRC-ωPBE		HF
molecule	error	abs. error	error	abs. error	error	abs. error	error	abs. error	error	abs. error
Be	0.211683	0.211683	0.355492	0.355492	0.417822	0.417822	0.802165	0.802165	-7.07568	7.07568
HNO	-0.0669907	0.0669907	-0.0632555	0.0632555	-0.131452	0.131452	0.229689	0.229689	-4.35061	4.35061
HCHO	-0.753304	0.753304	-0.643388	0.643388	-0.806128	0.806128	-0.0398246	0.0398246	-10.9511	10.9511
C2H4	0.492903	0.492903	0.747347	0.747347	0.537015	0.537015	1.82384	1.82384	-11.8656	11.8656
MeNO	-0.123753	0.123753	-0.129088	0.129088	-0.179377	0.179377	0.0721763	0.0721763	-4.84222	4.84222
glyoxal	0.837236	0.837236	1.48305	1.48305	1.02423	1.02423	3.54809	3.54809	-5.06067	5.06067
pyrazine	0.854368	0.854368	1.46763	1.46763	1.05059	1.05059	4.13962	4.13962	-7.63379	7.63379
MEAN	0.207449	0.477177	0.459683	0.698464	0.273242	0.592373	1.51082	1.5222	-7.3971	7.3971
SDE	0.578027		0.815855		0.682203		1.72128		3.00071
RMSE	0.573951		0.884217		0.688169		2.19593		7.90158
